# Supplementary material for: RNA-seq Sample Preparation Kits Strongly Affect Transcriptome Profiles of a Gas-Fermenting Bacterium
Source: Microbiol Spectr. 2022 Jul 27;10(4):e02303-22. doi: 10.1128/spectrum.02303-22 (PMC9431689; doi:10.1128/spectrum.02303-22)
Supplement: Supplemental file 1 — Supplemental material. Download spectrum.02303-22-s0001.xlsx, XLSX file, 0.9 MB [file spectrum.02303-22-s0001.xlsx]

## Sheet: Table S1
Table S1. Transcript abundances (RPKM) for the three tested kits and the reference dataset
RPKM, reads per kilobase of transcript per million mapped reads.
GeneID	Description	NuGEN_S1	NuGEN_S2	NuGEN_S3	NuGEN_S4	Qiagen_S1	Qiagen_S2	Qiagen_S3	Qiagen_S4	Zymo_S1	Zymo_S2	Zymo_S3	Zymo_S4	HBC1	HBC2	HBC3
CAETHG_RS00005	TOBE domain-containing protein	135.509	103.897	184.555	139.607	129.629	106.102	95.7115	102.5	59.415	48.1734	60.4096	29.2508	399.997	232.286	246.522
CAETHG_RS00010	hypothetical protein	53.0669	85.2114	61.6971	61.8566	17.3342	21.282	13.5515	0	54.4802	56.4895	44.062	20.861	6.721	2.45222	3.33355
CAETHG_RS00015	OsmC family protein	42.6451	84.3092	84.4128	79.3563	21.7803	49.916	20.1806	4.83423	50.7067	82.1859	61.5151	23.2993	1.87664	0	1.86159
CAETHG_RS00020	D-2-hydroxyacid dehydrogenase	68.1566	70.5858	86.5278	72.1086	149.074	94.61	109.969	123.697	108.723	88.9013	100.272	102.813	167.177	131.401	133.198
CAETHG_RS00025	peptidase T	75.4482	75.431	69.1374	75.9919	110.346	98.5291	105.516	81.066	77.8654	82.2753	69.8523	77.3739	113.15	98.8228	95.8736
CAETHG_RS00030	LuxR family transcriptional regulator	82.0385	66.1687	59.8865	65.0719	78.2386	90.8929	89.0075	100.411	54.2035	46.3185	55.3146	67.0744	24.7903	77.2394	83.1582
CAETHG_RS00035	peptidase T	74.8424	78.6804	80.1081	85.7728	56.495	69.8092	72.1863	40.0449	90.212	105.339	104.693	78.9557	59.3552	49.2422	42.2902
CAETHG_RS00040	glutamate/gamma-aminobutyrate family transporter YjeM	82.4855	73.3072	78.7436	73.8923	70.528	79.4811	86.672	48.1978	104.221	88.8801	104.672	93.3656	67.3573	56.0835	55.205
CAETHG_RS00045	DUF3298 and DUF4163 domain-containing protein	46.0086	66.2014	54.8281	51.1199	9.93826	19.5227	10.3594	1.65438	22.5588	34.0919	24.1395	17.9405	0	3.74917	3.39775
CAETHG_RS00050	EAL domain-containing protein	84.1078	71.9072	54.5811	65.613	61.3396	55.6835	62.97	50.1265	58.4202	61.5313	56.6982	60.3982	95.1332	177.495	183.736
CAETHG_RS00055	flavodoxin family protein	76.3442	75.4837	69.4496	63.9836	107.318	51.7454	54.9155	68.2107	105.276	71.6198	94.568	116.238	211.078	149.611	135.087
CAETHG_RS00060	hypothetical protein	76.5263	68.6306	62.1791	66.1108	111.473	57.1954	107.525	104.691	50.5482	42.2344	53.5694	72.0824	136.76	77.6719	83.19
CAETHG_RS00065	AEC family transporter	64.4618	81.4186	89.8317	70.5225	56.6103	34.7516	79.9081	61.254	48.8052	52.1898	41.5707	36.1933	40.2409	58.0617	66.5304
CAETHG_RS00070	helix-turn-helix transcriptional regulator	55.6555	76.14	68.2751	67.6588	43.8453	53.831	34.2773	21.8962	22.9671	50.7619	29.7203	16.4894	8.50009	38.7667	47.7809
CAETHG_RS00075	hypothetical protein	56.0804	72.9656	83.032	84.5089	48.3637	86.6227	77.1022	31.2564	43.2168	42.9402	40.4967	34.2376	30.8858	49.1005	51.793
CAETHG_RS00080	MarR family transcriptional regulator	62.1128	91.0962	77.6838	58.7809	26.7674	42.47	25.7553	49.3572	138.057	151.86	138.872	118.943	55.0862	38.4497	32.2059
CAETHG_RS00085	transcriptional repressor	55.2918	74.9686	52.0191	59.2014	56.0245	107.662	96.4843	60.8228	118.664	96.928	98.242	120.19	9.44455	12.4053	12.4917
CAETHG_RS00090	PhzF family phenazine biosynthesis protein	74.6338	86.9786	87.416	83.7309	227.038	140.249	187.54	222.486	219.904	149.887	169.867	268.076	84.7078	50.0967	44.3026
CAETHG_RS00095	EamA family transporter	80.2039	78.3131	87.9858	63.8999	127.993	113.389	105.948	121.572	112.4	93.4085	121.208	147.994	90.4959	70.652	80.1175
CAETHG_RS00100	DUF1848 domain-containing protein	70.414	72.5285	58.9079	50.5279	96.4456	136.83	111.702	135.575	69.2316	73.1125	69.4106	63.7662	60.4783	100.729	110.217
CAETHG_RS00105	response regulator transcription factor	84.1968	97.355	57.8212	54.0692	46.1874	42.2366	46.4843	55.6763	63.405	64.4687	72.332	55.5849	69.7807	72.5501	69.0169
CAETHG_RS00110	HAMP domain-containing histidine kinase	58.2948	68.3219	55.7945	61.0673	49.179	55.0963	58.4717	56.0272	41.4592	50.8743	47.9201	34.6788	30.688	55.0056	55.9578
CAETHG_RS00115	hypothetical protein	97.6112	89.4577	83.9622	73.3094	56.517	82.0597	82.818	58.0851	84.0951	97.7802	86.6133	65.059	88.6065	82.0389	70.9888
CAETHG_RS00120	rubredoxin	94.8564	87.9659	89.9704	118.145	429.398	350.135	400.299	433.735	197.767	137.294	166.401	279.833	1433.71	1462.02	1469.99
CAETHG_RS00125	ferritin	69.0896	77.3652	52.6021	95.0236	514.048	620.603	716.672	474.921	402.783	227.769	291.822	547.752	357.102	1404.73	1361.48
CAETHG_RS00130	cold-shock protein	112.998	124.309	106.521	93.6715	33.8804	127.563	47.088	28.1997	23.6631	36.8038	55.5003	33.9782	13.1365	28.7578	31.8539
CAETHG_RS00135	NAD(+) diphosphatase	75.5615	100.004	67.2926	82.3819	118.334	109.548	100.664	206.496	83.3607	76.5202	76.0632	131.771	176.672	205.503	204.725
CAETHG_RS00140	hypothetical protein	57.0826	93.951	64.6237	57.1413	9.55602	28.1577	19.9219	4.77225	60.0679	111.454	89.0655	34.501	12.9681	2.70373	3.67545
CAETHG_RS00145	spore coat protein	48.7561	65.1716	82.2203	62.9758	12.3202	42.353	19.2633	6.15265	53.242	51.7718	57.4141	24.0936	2.38846	1.7429	7.1079
CAETHG_RS00150	glutathione-dependent formaldehyde dehydrogenase	73.4242	80.705	95.5491	87.6306	17.7001	36.7016	21.5251	10.8037	73.6585	101.196	79.6526	45.5613	14.8696	4.72974	11.3464
CAETHG_RS00155	spore coat protein	58.0072	58.3382	42.9707	30.375	0	20.6226	5.4715	0	30.2455	36.0126	28.4645	25.2683	10.1762	2.97029	14.8054
CAETHG_RS00160	spore coat protein	67.2275	86.752	59.1009	37.0113	25.8296	21.7456	15.3852	7.371	50.2548	72.15	42.5206	19.9832	14.3071	20.8803	15.1385
CAETHG_RS00165	flavodoxin	79.0171	74.7372	87.6136	96.7374	112.726	99.4212	86.3281	137.865	138.583	107.326	113.056	218.719	300.599	146.452	153.961
CAETHG_RS00170	cold-shock protein	123.117	107.412	102.501	135.061	2591.85	5407.57	3125.47	2774.85	62.1157	83.2928	93.7764	101.935	479.482	5181.21	3666.1
CAETHG_RS00175	PLP-dependent aminotransferase family protein	65.4826	73.0275	61.1445	72.8638	177.484	138.9	173.132	202.865	103.411	88.8836	99.7193	125.644	165.232	210.264	192.259
CAETHG_RS00180	PLP-dependent aminotransferase family protein	62.8863	59.1134	51.1794	54.9061	98.3066	95.8361	123.884	115.774	61.1025	68.704	71.6094	76.3707	78.7932	168.962	148.422
CAETHG_RS00185	membrane peptidase	68.8896	70.573	81.6632	64.1601	61.9118	62.0021	45.5542	53.3497	49.6	54.1362	55.544	54.7857	51.7758	83.1199	74.7063
CAETHG_RS00190	hypothetical protein	98.1561	105.723	94.06	77.1156	254.103	342.756	197.77	196.27	191.671	173.172	157.315	203.869	409.859	396.858	352.71
CAETHG_RS00195	HAMP domain-containing histidine kinase	62.8744	71.6554	45.5113	39.4027	17.9325	30.6319	30.8831	17.9109	40.8412	45.4678	45.9793	26.2727	13.6037	50.2962	38.9844
CAETHG_RS00200	response regulator transcription factor	65.2175	73.6888	54.3451	59.5367	82.0891	64.5023	51.3405	44.2747	56.7602	54.0665	41.1763	29.6374	41.3771	44.1291	55.569
CAETHG_RS00205	ATP-binding cassette domain-containing protein	57.2457	75.7527	76.8821	82.1571	7.60581	22.4113	15.8562	10.6353	59.7614	80.8814	67.5378	29.2906	0	0	0
CAETHG_RS00210	ABC transporter permease subunit	69.6756	71.7495	55.3547	60.3635	10.4314	17.6971	19.7698	2.84149	35.2689	42.2896	37.6041	18.26	0	0.536618	0.972639
CAETHG_RS00215	glycosyltransferase family 4 protein	55.8123	56.992	48.2019	48.6	10.4982	29.9027	20.7917	7.33986	21.9967	31.331	23.839	18.9512	1.62819	3.26732	4.84539
CAETHG_RS00220	flippase-like domain-containing protein	56.4813	76.345	72.0318	63.9947	13.2707	42.3619	28.8187	4.41823	54.4533	54.2487	47.6009	29.9452	1.71515	1.87737	1.98496
CAETHG_RS00225	glycosyltransferase family 4 protein	72.8788	73.7463	79.3857	74.2775	8.57842	29.9581	25.8322	5.71206	25.9629	45.1217	30.0433	21.7947	0	1.07873	0.488807
CAETHG_RS00230	manganese catalase family protein	86.5046	93.3091	65.9453	55.8668	14.9074	39.7426	53.2767	0	25.6576	34.3354	46.9155	19.222	0	0	0
CAETHG_RS00235	OmpA family protein	69.4581	77.1052	73.2221	64.9862	20.8703	39.5335	24.8625	5.95577	50.7574	63.411	71.7447	27.8078	21.3862	26.994	20.6414
CAETHG_RS00240	flagellar motor stator protein MotA	86.4347	76.3352	100.491	76.2442	15.5285	29.1177	17.658	4.22995	36.2341	54.2372	44.9744	18.688	6.56825	6.79005	6.87755
CAETHG_RS00245	hypothetical protein	97.9125	96.6175	107.675	96.7374	135.731	111.849	131.89	118.334	103.636	106.143	93.1739	97.593	213.184	80.0604	74.0309
CAETHG_RS00250	MFS transporter	56.1051	67.9441	55.6096	53.3059	56.8961	54.9963	60.2483	39.6891	66.703	65.9877	76.5213	51.626	76.336	118.307	109.302
CAETHG_RS00255	FIST C-terminal domain-containing protein	74.676	64.6228	56.765	64.4103	60.6374	70.9801	63.2068	43.9714	63.0914	59.5532	70.6629	57.9801	81.1614	149.472	127.368
CAETHG_RS00260	response regulator	88.578	77.5364	84.1578	76.8826	66.205	65.0265	65.4894	32.3879	68.6516	72.999	69.1467	45.1223	78.057	157.499	156.594
CAETHG_RS00265	molecular chaperone HtpG	82.4592	97.6241	68.1284	80.0538	511.622	416.419	375.423	762.339	202.717	148.3	173.198	381.415	435.354	926.908	955.159
CAETHG_RS00270	amino acid permease	50.6935	90.9784	92.3746	70.3284	20.6548	35.282	34.6352	14.3513	39.0441	66.2328	54.7855	31.8822	4.87475	9.90933	9.21078
CAETHG_RS00275	LysR family transcriptional regulator	91.1073	96.8398	75.8641	68.4408	22.9737	30.0864	34.5904	26.7704	80.8963	94.1323	83.919	44.544	17.8153	16.6113	16.6906
CAETHG_RS00280	hypothetical protein	85.7176	84.0147	83.2685	92.8765	96.5716	125.579	112.006	92.3796	143.209	133.91	124.467	135.863	130.262	129.305	108.466
CAETHG_RS00285	response regulator transcription factor	70.9735	77.4618	73.0176	54.0804	20.5148	21.8287	24.948	13.66	39.4023	50.4342	51.5674	29.8323	21.8741	35.3097	33.7535
CAETHG_RS00290	HAMP domain-containing histidine kinase	67.2989	60.6571	73.5395	57.4498	20.2716	32.9292	34.9466	26.477	44.5169	45.4678	39.1089	43.6314	30.5328	51.6197	45.9816
CAETHG_RS00295	prolyl-tRNA synthetase associated domain-containing protein	62.2384	68.9479	59.1927	41.7411	34.0626	31.4882	20.8858	40.0253	59.8257	85.9172	75.3792	50.6385	43.5058	64.0609	49.3222
CAETHG_RS00300	AraC family transcriptional regulator	62.7104	62.5453	51.378	54.1687	22.3086	36.0895	31.4611	31.4565	42.6186	50.8678	42.6967	29.2165	19.3347	42.3267	30.2837
CAETHG_RS00305	VOC family protein	75.6344	85.7814	65.474	59.9062	90.7822	91.5127	87.1581	102.603	36.291	51.6296	45.3424	46.0013	54.6512	61.5098	93.1115
CAETHG_RS00310	fibronectin type III domain-containing protein	80.6565	83.9695	68.5701	116.513	337.351	174.349	262.2	358.791	189.492	119.764	133.724	253.111	299.767	523.895	466.376
CAETHG_RS00315	serine dehydratase subunit alpha family protein	176.198	92.4894	147.422	260.294	8178.75	3670.92	4566.9	6649.96	3759.16	1249.06	2183.21	5393.84	6835.06	5490.66	5202.91
CAETHG_RS00320	GntR family transcriptional regulator	87.3445	81.5597	57.1214	67.416	51.7122	54.2946	52.0447	44.5258	40.165	45.8773	47.14	15.0219	57.3858	100.905	106.535
CAETHG_RS00325	LemA family protein	82.0187	80.4926	80.2874	54.4831	13.7305	28.8987	26.58	5.8774	51.3739	80.0712	78.4458	24.7862	1.52107	2.77488	2.01183
CAETHG_RS00330	TPM domain-containing protein	122.357	70.8374	110.372	136.641	29.8717	47.5028	41.5165	12.7867	56.6289	59.5308	73.7618	60.7717	1.10307	3.21971	4.37688
CAETHG_RS00335	hypothetical protein	115.62	91.9877	74.4544	48.2341	14.4265	16.5313	17.5441	2.40152	55.4175	61.0356	43.1902	21.7022	0	1.36059	0
CAETHG_RS00340	MerR family transcriptional regulator	116.54	80.7233	86.3552	76.2296	67.5335	51.591	54.7517	44.9681	73.3715	66.0674	55.9499	45.1523	7.75847	62.2765	67.9836
CAETHG_RS00345	aldehyde reductase	80.0149	88.1967	131.88	121.271	48.6111	45.6237	48.4188	28.0525	80.3517	86.7121	79.4478	48.7514	47.3295	27.5075	35.7318
CAETHG_RS00350	sensor histidine kinase	99.635	71.8558	84.4128	73.3956	7.81856	44.7964	32.5994	11.7137	27.9862	39.7839	35.3318	20.3869	2.021	0.737381	4.00959
CAETHG_RS00355	DUF2225 domain-containing protein	84.6114	82.3451	69.4613	90.8307	113.316	101.406	90.557	105.634	67.272	57.4438	59.315	75.7622	116.675	190.229	173.69
CAETHG_RS00360	GTP pyrophosphokinase family protein	85.5071	93.4126	66.3243	78.4226	98.2532	96.5043	77.6953	109.979	62.1157	70.3146	65.4521	72.3736	104.435	167.275	116.412
CAETHG_RS00365	methyl-accepting chemotaxis protein	116.469	74.8915	86.6479	154.95	242.886	109.432	117.298	267.075	192.011	105.677	122.157	290.628	371.946	180.471	162.984
CAETHG_RS00370	ADP-ribosylglycohydrolase family protein	96.9727	70.2036	98.0251	121.843	339.838	147.661	136.954	331.858	243.53	120.477	151.145	364.892	641.195	228.763	248.137
CAETHG_RS00375	SDR family oxidoreductase	99.3711	82.9616	119.797	118.9	560.961	221.657	244.646	619.534	376.931	204.817	236.451	669.665	1574.52	792.848	692.74
CAETHG_RS00380	nitroreductase family protein	73.1651	63.0968	77.5026	53.3098	261.717	150.122	176.779	236.307	198.511	151.546	161.082	172.602	271.955	287.309	272.727
CAETHG_RS00385	hypothetical protein	88.6715	79.2041	67.4485	49.5495	400.057	223.353	241.426	239.745	57.353	30.336	39.9628	44.3445	71.0262	148.934	134.974
CAETHG_RS00390	hypothetical protein	100.539	71.9457	68.4638	53.3358	210.387	141.697	175.441	132.084	50.3795	78.3565	73.3419	72.3407	25.6374	163.27	135.636
CAETHG_RS00395	4Fe-4S dicluster domain-containing protein	60.6091	55.883	98.6184	81.2968	885.858	442.71	504.409	446.293	332.182	172.691	217.572	260.654	802.702	683.463	660.427
CAETHG_RS00400	formate dehydrogenase subunit alpha	95.4548	81.2427	111.296	108.753	1623.46	747.223	996.646	820.827	949.963	361.498	599.528	794.161	1733.61	1213.22	1130.54
CAETHG_RS00410	MoaD/ThiS family protein	129.121	72.2197	91.9698	109.269	1704.41	1195.77	1056.66	332.53	921.442	344.329	517.033	307.979	132.941	915.266	605.225
CAETHG_RS00415	HesA/MoeB/ThiF family protein	102.035	82.0996	69.2333	85.1298	4112.61	2066.26	2639.25	713.452	1113.96	489.511	634.325	358.023	300.411	937.909	548.642
CAETHG_RS00420	ABC transporter ATP-binding protein	65.2513	82.706	89.9572	76.0189	199.908	131.834	135.446	47.0643	151.838	129.804	149.057	51.5532	47.0599	61.8128	32.5862
CAETHG_RS00425	iron ABC transporter permease	60.4811	63.3089	77.4423	63.9923	86.1699	92.0416	96.5577	18.289	53.6011	53.946	55.4893	25.2774	17.9583	36.5707	22.6476
CAETHG_RS00430	ABC transporter substrate-binding protein	73.5941	73.7294	72.7193	73.6698	170.429	154.286	174.44	55.3739	100.568	89.1039	85.5992	37.6849	39.0114	104.574	56.8632
CAETHG_RS00435	hypothetical protein	75.8939	95.947	81.3981	66.986	118.582	70.7143	141.264	29.6097	31.0578	46.489	54.5434	35.6771	3.28413	55.1192	30.406
CAETHG_RS00440	aldehyde ferredoxin oxidoreductase family protein	1201.54	139.395	398.382	1508.93	7872.35	4127.7	3912.88	5481.29	8221.42	3244.48	4924.89	10100.4	6574.35	4710.53	4542.8
CAETHG_RS00445	sigma-54-dependent Fis family transcriptional regulator	144.928	82.3271	97.9286	289.48	3628.47	2288.84	2701.08	2897.11	2513.85	830.562	1386.03	2521.5	484.581	787.656	774.542
CAETHG_RS00450	sigma 54-interacting transcriptional regulator	101.288	72.7331	85.7082	124.241	3352.4	1996.8	2387.32	2434.53	1741.87	735.36	1115.85	2094.83	633.935	1224.53	1179.35
CAETHG_RS00455	substrate-binding domain-containing protein	235.648	99.4264	124.182	291.628	2748.88	1597.9	1794.98	1895.5	1470.39	568.501	905.677	1619.89	3049.39	2025.52	2032.21
CAETHG_RS00460	ABC transporter permease	56.1615	60.8268	49.4418	89.5325	1582.22	796.992	962.362	1025.34	1201.49	541.597	705.62	1254.82	1540.91	1497.33	1405.63
CAETHG_RS00465	ATP-binding cassette domain-containing protein	92.8381	60.6727	71.6867	120.526	1647.74	951.732	1010.04	1235.51	469.36	186.055	297.234	565.889	339.425	1111.89	1064.6
CAETHG_RS00470	molybdopterin molybdotransferase MoeA	93.9779	66.6691	73.2634	101.447	1904.23	966.338	926.294	1308.71	1263.47	423.661	716.377	1378.28	1915.09	1648.64	1629.67
CAETHG_RS00475	molybdopterin biosynthesis protein	82.7832	69.1338	77.587	97.4323	1610.28	889.227	1027.39	1274.73	1216.45	472.784	718.345	1512.67	1589.74	1397.98	1329
CAETHG_RS00480	MOSC domain-containing protein	109.765	84.6325	81.9843	130.795	2331.87	1105.78	1165.43	1550.98	1704.11	647.214	1029.79	2058.8	702.438	850.886	866.693
CAETHG_RS00485	sigma 54-interacting transcriptional regulator	96.0139	69.872	73.6937	111.825	1466.77	685.007	694.032	992.628	968.683	342.415	611.981	1005.22	504.065	659.188	616.96
CAETHG_RS00490	aldehyde ferredoxin oxidoreductase family protein	129.253	94.3272	108.213	122.019	5969.7	4547.34	4185.7	1119.77	5655.94	3266.56	4811.04	1975.89	1298.61	900.449	793.257
CAETHG_RS00495	MoaD/ThiS family protein	129.121	71.1577	70.746	99.6839	1689.5	1454.44	942.702	382.162	1928.78	859.117	1418.05	834.233	537.546	1400.32	1038.44
CAETHG_RS00500	HesA/MoeB/ThiF family protein	110.825	86.6108	83.9915	110.499	6428.4	4808.21	4717.7	1407.67	4956.39	2609.37	3917.85	1850.85	1964.97	2093.71	1802.32
CAETHG_RS00505	sigma-54-dependent Fis family transcriptional regulator	109.374	86.2079	87.7328	107.831	4246.95	4003.39	3831.29	1037.19	2705.91	1794.28	2678.91	1192.96	864.037	1250.33	1030.62
CAETHG_RS00510	helix-turn-helix domain-containing protein	86.6582	95.1573	124.636	106.143	30.0149	27.0239	31.2867	4.99645	51.098	86.6599	81.3816	25.5863	15.5169	10.6153	6.41354
CAETHG_RS00515	EamA family transporter	69.5694	71.6334	83.8266	64.3992	16.8226	15.2521	13.4888	6.46242	44.7381	48.3857	51.3139	17.9094	4.01393	11.7162	12.6089
CAETHG_RS00520	deoxyribonuclease IV	85.2516	78.3221	108.692	87.996	58.5825	46.5215	42.8753	67.2265	52.233	57.7225	60.8321	70.502	173.015	122.02	112.181
CAETHG_RS00525	penicillin-binding protein	74.2074	71.0746	79.5591	72.8655	55.3534	61.0084	61.6629	62.0393	83.002	93.6369	90.5086	92.5502	160.885	109.749	108.997
CAETHG_RS00530	4Fe-4S binding protein	86.5202	72.7354	91.5837	91.2602	53.1221	69.2969	58.8338	48.0839	61.3054	82.5723	69.7665	58.4365	112.319	87.3624	87.2613
CAETHG_RS00535	DUF2334 domain-containing protein	44.2685	73.4283	64.9521	51.5606	10.281	32.8183	13.3957	2.56714	40.8393	49.9623	49.0726	15.4659	4.65062	5.81768	3.07555
CAETHG_RS00540	exonuclease SbcCD subunit D	105.568	87.874	96.1459	99.618	34.7961	37.7743	41.9974	28.3521	77.2249	74.4452	85.6557	49.5898	85.5648	54.1477	56.8205
CAETHG_RS00545	SMC family ATPase	130.458	98.5532	117.767	133.323	55.3587	71.3453	62.0406	53.3744	61.6839	70.3622	64.2039	64.3116	71.3409	69.4419	73.7637
CAETHG_RS00550	electron transfer flavoprotein subunit beta/FixA family protein	115.049	98.3788	143.043	145.384	625.777	337.368	349.339	804.196	714.595	300.054	393.073	1302.03	572.614	424.142	442.152
CAETHG_RS00555	electron transfer flavoprotein subunit alpha/FixB family protein	102.286	83.9598	115.52	126.505	662.551	339.669	367.478	870.785	577.455	290.242	383.485	1248.56	1134.75	555.726	562.179
CAETHG_RS00560	FAD-binding oxidoreductase	99.6815	76.597	109.739	114.345	727.887	373.856	360.314	934.954	672.242	334.741	431.451	1498.55	1010.89	796.124	741.266
CAETHG_RS00565	ketopantoate reductase family protein	94.045	84.6489	72.6722	83.9873	373.915	141.346	165.391	501.228	206.174	124.469	140.068	394.484	683.879	587.084	614.686
CAETHG_RS00570	4Fe-4S binding protein	69.725	70.2097	62.3182	65.937	120.893	88.4418	98.2054	106.591	102.633	80.6537	75.7301	100.84	73.3822	113.466	95.9894
CAETHG_RS00575	AEC family transporter	81.0828	79.9086	79.2502	65.2269	69.0598	64.322	67.0215	80.8691	56.7575	65.3519	56.497	37.9731	85.4083	108.814	128.23
CAETHG_RS00580	ketol-acid reductoisomerase	114.934	108.641	91.4413	171.849	3414.81	2955.48	3318.14	3989.97	2086.78	1367.33	1842.35	3635.87	6178.08	5728.68	7017.01
CAETHG_RS00585	dihydroxy-acid dehydratase	114.129	88.5846	135.767	140.915	1338.43	1052.48	1021.42	1425	1313.94	770.074	1201.21	2382.06	3039.24	1655.86	1861.81
CAETHG_RS00590	biosynthetic-type acetolactate synthase large subunit	118.151	89.2957	105.477	160.107	871.68	713.696	700.27	990.549	504.229	397.342	493.248	1040.26	1315.85	851.614	1244.97
CAETHG_RS00595	acetolactate synthase small subunit	100.11	85.6658	92.6038	110.318	754.745	796.563	794.055	1095.64	527.955	374.69	436.131	928.054	822.477	874.07	1219.46
CAETHG_RS00600	hypothetical protein	127.57	108.294	116.254	80.7724	25.1248	82.2586	52.3788	33.4594	41.6763	43.0937	43.996	40.3157	19.4834	40.2825	54.7601
CAETHG_RS00605	cytidylate kinase family protein	81.526	85.6221	94.1116	77.3834	38.1802	50.9336	38.016	20.49	75.5212	100.086	82.8554	43.5482	23.1998	28.538	23.0868
CAETHG_RS00610	PucR family transcriptional regulator	86.6719	62.0224	74.9603	63.6503	10.6759	28.5977	22.2565	7.75491	38.129	46.6101	36.1829	23.36	4.51567	13.7299	19.9087
CAETHG_RS00615	aspartate aminotransferase family protein	95.8307	78.0716	121.814	106.324	18.0995	36.3626	30.8723	4.10856	64.2117	97.9296	91.1782	37.6236	1.59494	1.39663	1.26572
CAETHG_RS00620	carboxyltransferase domain-containing protein	89.2524	74.3115	86.9496	97.311	15.9073	32.3642	31.9782	9.07892	54.1618	79.5132	60.0748	27.3483	3.52443	6.4296	5.24425
CAETHG_RS00625	biotin-dependent carboxyltransferase	84.162	70.1831	116.876	109.584	15.9073	16.7401	31.9782	9.07892	71.4222	93.9347	73.5531	30.7669	6.6083	6.75108	1.74808
CAETHG_RS00630	acetyl-CoA carboxylase biotin carboxyl carrier protein subunit	67.0916	56.7399	87.2211	80.7503	20.4211	30.0864	10.6432	5.09912	42.7881	70.0519	69.2116	36.864	1.97947	5.77783	1.30907
CAETHG_RS00635	5-oxoprolinase subunit PxpA	76.9611	78.0984	98.4502	75.2571	21.837	22.8782	31.8672	15.9945	49.5678	99.8787	77.9576	37.668	18.6272	5.76655	8.58563
CAETHG_RS00640	DUF1097 domain-containing protein	89.5918	73.8258	88.9717	80.6542	6.8174	26.7842	21.3188	22.6973	30.9496	50.6702	42.3604	23.2461	9.69218	3.85776	6.99233
CAETHG_RS00645	sodium/proline symporter PutP	47.3809	71.8672	77.536	65.299	107.024	122.265	141.624	62.1656	86.6764	92.694	113.448	75.3611	122.429	108.452	87.3875
CAETHG_RS00650	DUF2284 domain-containing protein	98.7968	84.3674	113.811	140.372	163.187	108.299	98.8431	145.37	58.9128	62.0312	68.7611	67.675	121.416	195.292	189.993
CAETHG_RS00655	cobalamin-binding protein	46.3796	68.591	62.6397	63.8999	15.5285	30.5042	10.791	15.5098	37.9596	53.2686	43.858	24.9174	158.55	93.7293	62.3806
CAETHG_RS00660	MFS transporter	58.0965	66.5531	52.9431	50.7626	26.9706	52.981	44.2999	8.16306	36.8179	31.6808	28.5308	16.7209	27.2525	44.6293	29.7583
CAETHG_RS00665	cobalamin B12-binding domain-containing protein	95.7917	77.7394	80.3545	85.0207	166.633	109.111	74.707	93.0589	239.333	148.742	167.605	302.962	34.736	17.7432	16.999
CAETHG_RS00670	uroporphyrinogen III decarboxylase	69.4942	71.6887	106.477	90.5393	95.6893	68.2635	47.2471	81.4894	97.0827	83.9629	80.9074	77.5805	67.1737	35.6235	30.993
CAETHG_RS00675	uroporphyrinogen-III decarboxylase-like protein	92.0288	81.9538	110.366	98.1141	48.9088	37.4697	38.7457	32.2409	97.8665	130.194	106.751	81.2267	33.3757	16.8823	12.2901
CAETHG_RS00680	PTS fructose transporter subunit IIABC	78.6035	79.6541	93.4618	78.5878	51.8108	50.3103	57.6884	54.6886	54.5878	78.5649	71.4366	42.8673	66.6579	60.3021	56.7634
CAETHG_RS00685	1-phosphofructokinase	67.8186	75.9615	100.585	76.6482	35.7876	52.1198	54.0265	55.4656	40.0784	54.6092	33.8781	22.2771	54.0685	38.0581	37.0223
CAETHG_RS00690	DeoR/GlpR transcriptional regulator	57.4365	71.0515	56.243	46.5831	44.7222	55.6397	55.9406	28.2899	35.9206	36.8193	38.3986	26.9107	10.9821	30.3683	24.0816
CAETHG_RS00695	methyltetrahydrofolate cobalamin methyltransferase	65.6986	74.264	62.8336	73.5089	169.53	140.365	154.806	204.31	182.744	131.69	133.909	241.961	281.398	211.684	261.178
CAETHG_RS00700	DUF1638 domain-containing protein	57.6432	71.8309	45.598	55.8411	202.98	127.464	168.224	229.324	170.818	113.576	129.131	221.253	81.9272	242.43	207.762
CAETHG_RS00705	cobalamin biosynthesis protein	53.7364	67.0978	44.434	41.7868	236.829	142.453	143.526	243.879	102.9	79.3519	85.8666	130.356	102.504	249.849	211.837
CAETHG_RS00710	hypothetical protein	55.2869	66.4664	57.1004	44.7511	128.342	94.5429	115.771	142.978	108.6	60.9591	76.1212	136.633	82.2989	151.534	162.645
CAETHG_RS00715	DUF2284 domain-containing protein	70.3967	63.7233	68.8339	80.8248	151.088	116.74	104.994	179.076	127.685	102.276	113.339	223.044	189.805	217.161	155.482
CAETHG_RS00720	cobalamin B12-binding domain-containing protein	102.17	65.0316	92.2773	100.712	293.467	164.458	157.643	217.587	184.847	102.523	164.143	305.508	271.551	177.271	171.734
CAETHG_RS00725	uroporphyrinogen III decarboxylase	77.4077	74.716	95.8217	93.008	240.085	159.839	138.218	243.809	200.483	138.872	168.869	360.865	232.137	160.3	174.896
CAETHG_RS00730	methyltetrahydrofolate cobalamin methyltransferase	106.004	98.3434	77.8916	106.072	368.944	250.77	220.803	332.07	221.185	148.698	169.26	323.3	450.366	301.651	283.808
CAETHG_RS00735	cobalamin B12-binding domain-containing protein	109.181	84.9898	116.147	151.342	729.321	465.883	408.922	708.851	467.035	203.084	318.497	657.747	511.632	286.065	293.544
CAETHG_RS00740	uroporphyrinogen III decarboxylase	90.3089	81.3717	94.034	90.6828	495.239	232.852	214.657	387.286	566.193	284.291	341.823	739.26	491.539	329.979	311.671
CAETHG_RS00745	DUF4445 domain-containing protein	70.3207	70.45	78.8586	64.5124	310.302	180.851	257.376	323.194	149.894	98.7828	111.307	205.972	235.478	248.526	203.559
CAETHG_RS00750	helix-turn-helix domain-containing protein	48.7792	61.6627	46.6063	53.8462	76.9831	65.7195	114.743	117.851	54.2698	43.9312	49.7441	71.8659	18.6904	139.644	147.77
CAETHG_RS00755	cobalamin B12-binding domain-containing protein	55.2173	69.2426	50.1349	55.0194	54.5822	55.3399	58.7303	72.1023	47.9597	71.2709	52.5136	88.9962	14.3364	24.4102	32.0546
CAETHG_RS00760	purine-nucleoside phosphorylase	69.0208	87.9336	90.3342	104.095	419.437	266.338	317.464	506.988	292.481	183.29	233.155	597.213	916.212	486.41	467.534
CAETHG_RS00765	translation initiation factor IF-3	175.653	77.8124	130.348	176.187	1938.82	2465.02	1432.65	2188.23	543.91	500.294	503.784	823.137	2201.77	2981.12	2186.32
CAETHG_RS00770	response regulator	59.4379	69.8585	64.3926	68.863	60.305	74.6317	88.0043	87.9392	44.2248	52.5446	51.0967	43.5449	42.0878	113.977	88.7581
CAETHG_RS00775	sensor histidine kinase	41.4887	66.4388	45.2211	49.6677	35.5745	71.5463	74.1637	93.9049	40.8189	42.7118	37.6063	46.8899	8.86714	104.726	81.2275
CAETHG_RS00780	cation:dicarboxylase symporter family transporter	62.1684	66.6407	63.8044	63.2566	45.8776	130.176	31.881	24.6083	64.5296	97.3408	64.2113	38.8529	152.188	118.025	83.2172
CAETHG_RS00785	APC family permease	40.6621	61.5431	57.0332	46.9437	6.6264	21.892	14.4423	1.80502	27.4529	37.4029	30.2167	11.5995	1.40142	3.4088	4.01607
CAETHG_RS00790	ROK family protein	73.0479	68.9506	87.8798	87.1635	76.8662	69.7784	75.2673	60.4883	153.126	109.068	141.705	208.839	65.0257	36.5764	33.148
CAETHG_RS00795	hypothetical protein	138.711	88.2323	84.6911	134.927	108.939	84.4732	83.6718	83.0372	69.0781	59.0053	61.2123	94.8776	37.7927	34.8781	39.6949
CAETHG_RS00800	hypothetical protein	76.7371	85.6885	80.3931	100.207	11.2935	49.916	38.259	8.4599	26.621	38.7408	22.0087	20.3869	0	0	0
CAETHG_RS00805	patatin-like phospholipase family protein	97.1243	73.667	71.5263	86.9227	26.7943	45.4573	43.164	23.1127	72.7293	96.0925	70.1728	43.2389	11.3335	12.7499	18.113
CAETHG_RS00810	cysteine--tRNA ligase	85.6057	68.0098	60.7036	78.5888	126.334	98.4924	99.5882	88.3271	105.055	90.4664	98.7474	103.576	109.601	91.818	105.887
CAETHG_RS00815	two pore domain potassium channel family protein	55.8429	56.5893	44.2162	36.3068	37.6449	51.7647	45.78	36.3462	32.8654	28.4099	33.5979	19.6319	27.7326	70.297	76.8999
CAETHG_RS00820	HutD family protein	82.1581	67.5164	54.9545	69.1489	88.7345	83.6687	59.1964	95.7177	70.6513	66.9663	75.7866	96.1098	153.447	130.551	167.916
CAETHG_RS00825	diguanylate cyclase	91.4615	68.1572	75.2765	69.2669	49.5689	64.3744	63.7254	31.3558	39.2365	52.1455	44.0533	32.4785	36.944	59.6832	57.1959
CAETHG_RS00830	DUF1657 domain-containing protein	48.3961	77.3453	61.5182	81.264	43.2098	31.8305	22.5204	21.5789	56.5857	55.5847	51.2567	61.7517	39.7903	27.5075	16.6194
CAETHG_RS00835	DUF421 domain-containing protein	69.0361	63.8343	43.9081	54.6044	10.3884	20.407	18.9501	9.07892	40.1325	30.2907	38.2894	20.3159	16.1117	10.6548	7.3253
CAETHG_RS00840	stage V sporulation protein AC	43.133	62.2298	77.102	51.2198	13.9757	34.3172	29.1357	6.97942	40.2643	57.5301	51.3139	32.2368	18.0627	9.88551	11.348
CAETHG_RS00845	stage V sporulation protein AD	96.269	71.9997	99.1878	84.1925	12.3109	40.6723	30.3315	5.58912	67.4186	102.89	64.8624	54.5488	9.54665	11.0829	8.3222
CAETHG_RS00850	stage V sporulation protein AE	48.109	63.4533	67.4485	60.9215	18.9501	40.3276	16.4609	9.46362	86.0295	69.3395	66.3668	38.0095	36.7377	21.4465	9.71815
CAETHG_RS00855	DUF1657 domain-containing protein	212.943	77.3453	119.192	312.554	113.426	95.4915	135.122	134.868	87.7079	87.0827	76.885	130.004	668.058	140.594	170.349
CAETHG_RS00860	SDR family oxidoreductase	57.1368	68.7509	53.463	53.0272	141.705	104.387	100.443	117.474	40.8256	40.8325	40.3427	39.2235	109.338	145.138	147.885
CAETHG_RS00865	DUF3006 domain-containing protein	65.846	86.3855	46.7073	70.8749	241.458	273.249	131.316	188.739	82.4876	66.6233	71.1612	69.4878	1001.33	1612.87	959.656
CAETHG_RS00870	2-hydroxyglutaryl-CoA dehydratase	76.5263	71.6887	69.226	65.148	17.4696	35.4612	16.9958	5.81618	50.6354	61.5253	59.2083	23.1264	1.80627	1.9771	2.38905
CAETHG_RS00875	2-hydroxyglutaryl-CoA dehydratase	46.5741	64.9141	48.2469	52.2937	8.15354	12.0126	14.8733	2.03593	27.2277	32.5148	26.2524	16.5586	0	0.57673	0.522672
CAETHG_RS00880	2-hydroxyglutaryl-CoA dehydratase	43.4113	61.0682	49.08	36.423	7.45369	19.5227	11.6543	2.48157	36.4412	36.6488	34.9461	9.71777	0	0	0.637079
CAETHG_RS00885	tyrosine recombinase XerC	65.9746	70.9382	56.4462	49.8186	23.7884	37.8289	29.5195	33.9425	38.5694	44.6874	41.0799	21.1305	12.298	36.2168	36.8886
CAETHG_RS00890	hypothetical protein	109.721	102.981	79.5892	95.5076	228.935	290.226	274.708	151.553	54.3829	56.617	69.4711	49.6567	194.045	146.87	141.295
CAETHG_RS00895	transcriptional repressor LexA	57.2765	69.6007	59.2412	67.6998	392.585	231.003	254.584	357.78	166.791	91.8496	129.99	202.484	840.354	574.831	584.968
CAETHG_RS00900	DNA polymerase IV	74.4822	82.0142	64.1954	73.4849	313.791	129.248	195.677	279.406	129.183	97.2251	96.6826	168.331	601.198	580.601	567.708
CAETHG_RS00905	Lrp/AsnC family transcriptional regulator	66.3443	65.4113	63.2497	65.6984	12.3406	36.3626	46.3084	12.3257	18.0999	28.7862	19.2394	14.8514	9.56964	39.8039	38.6044
CAETHG_RS00910	methylcobamide--CoM methyltransferase	62.1649	71.2695	58.1792	52.1289	35.9608	33.18	31.8051	18.5029	59.9362	79.9964	67.2182	36.7203	42.2519	52.7227	59.5166
CAETHG_RS00915	uroporphyrinogen decarboxylase family protein	83.0957	71.6665	77.5939	78.8959	46.7154	67.2962	35.7095	21.7742	59.8169	83.3306	73.5349	36.2308	45.4838	39.3585	45.5183
CAETHG_RS00920	corrinoid protein	64.2568	68.0681	74.7656	71.2339	22.0223	28.2857	31.7844	8.4599	42.5936	61.0168	59.7107	33.6384	55.1733	33.5508	36.0529
CAETHG_RS00925	DUF4445 domain-containing protein	44.5244	69.0336	48.6379	68.0534	9.93826	14.642	23.3086	4.96314	33.8383	40.058	35.3671	11.9603	12.5235	21.0891	17.8382
CAETHG_RS00930	2-hydroxyacyl-CoA dehydratase	78.7605	81.1099	87.9707	92.7216	60.3302	73.5924	71.0009	56.3699	62.1852	88.4565	75.193	49.1841	49.8021	75.9868	74.1041
CAETHG_RS00935	uroporphyrinogen decarboxylase family protein	64.0976	75.8504	77.13	71.8874	32.4529	48.3269	42.5578	19.8665	55.3856	64.9997	67.4132	35.2763	53.5792	53.0189	65.229
CAETHG_RS00940	MFS transporter	178.197	82.1545	113.316	307.859	116.986	114.904	79.2631	164.418	96.7349	77.3948	90.91	206.155	168.477	77.7837	137.986
CAETHG_RS00945	hypothetical protein	78.35	72.6941	84.3543	73.2833	21.7098	23.1003	26.4013	5.42091	44.5406	66.4048	55.1845	17.418	9.82049	40.9497	23.1946
CAETHG_RS00950	MFS transporter	134.221	91.2369	151.938	168.863	1588.29	1854.82	1937.17	1984.42	682.181	574.872	853.094	1313.93	3521.7	2561.12	2441.85
CAETHG_RS00955	YbaK/EbsC family protein	115.676	78.6129	98.8363	102.428	545.63	344.518	424.023	513.345	207.98	112.804	142.822	246.242	476.005	454.863	422.221
CAETHG_RS00960	DUF4829 domain-containing protein	66.5719	75.5562	72.5089	66.571	41.942	40.0184	32.4771	34.7101	44.5681	56.3175	55.6419	36.7751	53.8977	74.9307	77.4327
CAETHG_RS00965	hypothetical protein	64.814	74.6127	43.6565	43.6784	14.1526	23.1678	54.0916	42.4066	9.88459	27.5109	19.1865	8.51606	1.82913	89.4284	76.2075
CAETHG_RS00970	uroporphyrinogen decarboxylase	80.0275	91.1077	60.6889	57.322	19.4868	50.2422	27.9297	21.8962	44.6583	61.8334	37.9759	21.9859	22.6669	19.2972	2.49835
CAETHG_RS00975	FAD-dependent oxidoreductase	78.1159	82.0177	127.532	115.191	82.9417	55.9395	66.283	61.3029	84.866	104.135	83.3953	57.894	102.052	56.7903	60.116
CAETHG_RS00980	methionine gamma-lyase family protein	65.3234	60.956	88.1211	71.5499	65.6135	69.6012	57.4507	70.7772	62.7822	77.4271	71.7542	48.9573	126.184	104.455	86.8132
CAETHG_RS00985	RNA chaperone Hfq	46.7231	56.0529	42.5786	58.5749	1095.05	1301.51	930.425	1098.32	130.147	112.061	84.2074	160.579	92.7664	756.343	556.854
CAETHG_RS00990	tRNA (adenosine(37)-N6)-dimethylallyltransferase MiaA	55.2987	60.5065	44.6414	44.2384	140.951	133.749	151.904	171.801	109.499	90.1469	90.6849	135.848	184.795	185.205	203.681
CAETHG_RS00995	DNA mismatch repair endonuclease MutL	74.4507	65.9432	68.7164	72.5945	105.085	84.0116	100.622	112.281	80.3285	64.7607	79.928	111.025	248.732	192.395	207.573
CAETHG_RS01000	DNA mismatch repair protein MutS	70.6301	68.4918	78.2211	71.0815	71.0274	50.886	73.1659	50.9111	49.8995	53.4597	49.8447	40.7282	112.588	77.7837	88.0626
CAETHG_RS01005	tRNA (N6-isopentenyl adenosine(37)-C2)-methylthiotransferase MiaB	70.3148	77.5205	61.2908	58.4085	113.968	93.1468	91.9163	93.0589	136.829	125.562	135.615	146.167	171.918	171.584	204.135
CAETHG_RS01010	hypothetical protein	45.7443	67.1059	66.3243	64.0094	0	22.5648	18.6256	5.09912	14.7084	21.8912	19.8983	12.288	0	5.77783	0
CAETHG_RS01015	PLP-dependent aminotransferase family protein	65.3776	82.2757	56.4177	97.5485	1314.3	843.307	1067.08	1394.71	659.797	340.488	567.281	1140.02	852.376	1007.47	1068.11
CAETHG_RS01020	pyridoxal phosphate-dependent aminotransferase	55.516	69.0735	56.517	61.9781	974.211	586.231	741.902	931.055	215.281	143.225	181.711	284.957	514.991	962.223	974.299
CAETHG_RS01025	GNAT family N-acetyltransferase	58.2879	54.3586	54.2246	61.6872	141.016	208.995	280.858	231.39	69.2506	49.2375	68.2763	112.128	35.6372	428.906	429.705
CAETHG_RS01030	S-adenosylmethionine decarboxylase proenzyme	81.5112	77.7725	61.6242	72.4535	1291.19	919.45	1088.96	1175.33	124.511	110.732	177.034	236.617	1422.26	1355.85	1421.39
CAETHG_RS01035	bifunctional 4-hydroxy-3-methylbut-2-enyl diphosphate reductase/30S ribosomal protein S1	72.23	70.6649	78.3833	74.141	766.399	585.222	752.597	757.89	302.623	191.767	259.749	444.646	562.831	921.408	1014.93
CAETHG_RS01040	(d)CMP kinase	67.6891	63.8668	54.9715	46.6297	339.11	309.989	381.477	326.964	190.824	110.568	198.001	240.419	332.614	414.182	420.989
CAETHG_RS01045	NAD(P)/FAD-dependent oxidoreductase	62.3233	71.2797	50.9189	54.1353	287.942	232.697	296.344	263.022	101.19	80.9579	89.5604	134.883	257.912	438.54	437.154
CAETHG_RS01050	MurR/RpiR family transcriptional regulator	79.6712	75.0167	57.6931	64.9941	534.777	351.007	377.833	452.547	155.775	98.5105	111.171	150.528	435.979	752.563	738.968
CAETHG_RS01055	rRNA pseudouridine synthase	104.763	73.9645	66.8817	83.9693	64.202	43.0648	68.5546	84.4568	51.6761	67.1454	67.4013	49.9394	28.536	69.1155	78.2964
CAETHG_RS01060	glycosyltransferase family 2 protein	66.8822	66.1505	75.7179	82.0689	531.835	509.8	563.541	738.88	347.292	197.254	272.138	686.725	841.272	1472.39	1208.88
CAETHG_RS01065	sulfurtransferase-like selenium metabolism protein YedF	69.9997	83.76	71.1106	78.5574	355.395	301.897	248.304	412.529	69.4342	63.2634	67.7132	123.688	112.473	368.516	375.844
CAETHG_RS01070	carbon-nitrogen hydrolase family protein	70.9092	79.0641	61.9027	88.3949	448.602	314.532	359.7	489.421	274.032	150.099	210.518	437.715	733.747	875.978	986.764
CAETHG_RS01075	tRNA threonylcarbamoyladenosine dehydratase	83.0416	87.5563	98.4337	79.3044	72.4665	71.1765	75.5371	69.4249	80.5673	93.347	91.2247	89.8805	198.403	115.488	105.042
CAETHG_RS01080	molybdenum cofactor guanylyltransferase	104.112	75.2949	98.9916	101.572	133.499	149.334	158.483	100.004	84.4985	50.2474	57.814	78.0992	76.2048	193.054	181.615
CAETHG_RS01085	formimidoylglutamase	69.0783	67.706	78.0286	67.6588	66.864	91.5127	106.26	67.8783	52.2502	69.5626	66.1276	62.0003	118.576	137.699	111.301
CAETHG_RS01090	methyl-accepting chemotaxis protein	90.0531	82.6486	86.9697	84.5353	19.615	30.8253	40.8922	6.15728	46.3833	71.9007	59.2617	30.0132	11.9513	13.3194	8.62212
CAETHG_RS01095	cyclodeaminase/cyclohydrolase family protein	78.388	72.5488	97.7739	83.0249	52.4908	61.8677	72.9533	45.4372	79.738	59.4208	70.5682	56.8537	38.6694	41.0891	35.8918
CAETHG_RS01100	amino acid permease	84.4346	81.6965	94.6681	77.4172	87.5968	83.6911	90.4784	63.63	81.7591	90.4201	78.8095	66.606	58.0476	92.1521	70.4462
CAETHG_RS01105	histidine ammonia-lyase	61.5716	75.2637	85.9083	70.4723	26.4107	39.6315	46.6477	34.4391	58.0282	70.7173	64.6474	44.5864	93.8691	48.5713	58.5034
CAETHG_RS01110	imidazolonepropionase	88.1434	76.0335	98.6932	102.156	16.0486	28.8987	32.5279	17.8103	56.5113	89.9195	77.0558	35.4089	26.273	24.2171	23.5475
CAETHG_RS01115	urocanate hydratase	95.9975	82.4821	94.5809	84.4358	15.988	38.9876	30.4575	9.9116	82.0158	109.878	100.899	47.7706	10.9017	7.48725	7.06818
CAETHG_RS01120	AAA family ATPase	60.4648	63.8389	54.2057	53.4888	75.2253	67.3668	83.794	106.809	35.1552	36.1777	32.7442	38.3869	32.7416	155.977	172.654
CAETHG_RS01125	glutamate formimidoyltransferase	102.004	84.9822	80.7427	76.4555	29.9145	35.5032	42.8753	22.4088	60.0679	70.5498	72.6606	33.7509	45.9119	20.1016	45.3839
CAETHG_RS01130	aspartate aminotransferase family protein	64.623	72.9314	65.1369	58.0983	631.944	355.753	626.927	721.623	203.209	115.093	191.243	320.612	697.008	489.472	898.428
CAETHG_RS01135	acetylglutamate kinase	74.5979	64.8413	67.9534	71.1307	462.914	262.015	472.987	572.067	289.749	153.414	306.692	494.937	338.184	198.681	346.705
CAETHG_RS01140	bifunctional glutamate N-acetyltransferase/amino-acid acetyltransferase ArgJ	83.6884	73.7828	61.5985	71.7108	346.13	241.036	390.385	456.377	194.261	147.006	229.346	360.904	262.02	136.535	279.407
CAETHG_RS01145	N-acetyl-gamma-glutamyl-phosphate reductase	77.4338	73.4203	62.2872	70.4288	277.623	179.312	258.984	336.63	102.986	57.0669	122.284	135.204	204.396	98.4157	187.523
CAETHG_RS01150	SNF2 helicase associated domain-containing protein	70.9466	65.8012	58.7777	60.7818	19.6513	29.1215	30.9056	13.0851	35.035	36.0709	38.4425	22.8198	8.02044	12.6808	18.4759
CAETHG_RS01155	hemerythrin domain-containing protein	124.548	100.752	104.685	110.357	38.2757	65.2955	62.9962	38.2296	79.1435	113.333	105.145	54.5488	21.0894	25.0789	21.1786
CAETHG_RS01160	FAD-binding protein	106.112	80.4997	97.7263	108.06	70.4224	146.109	98.9748	71.9181	87.4556	134.088	113.707	106.653	99.7091	86.8638	95.3589
CAETHG_RS01165	electron transfer flavoprotein subunit alpha	79.2711	69.7715	72.0845	67.4279	60.1104	100.823	73.261	49.8777	74.116	105.004	90.8938	76.236	95.7368	86.3449	89.6337
CAETHG_RS01170	electron transfer flavoprotein subunit beta/FixA family protein	66.0248	82.9857	79.6901	68.3341	52.4309	111.346	98.9654	52.3677	79.4244	91.3871	90.7711	61.3933	135.711	88.6062	92.2916
CAETHG_RS01175	nickel-dependent lactate racemase	62.5961	77.2176	78.3408	77.4693	50.8605	113.691	87.7499	53.4268	58.7959	73.0971	72.2202	45.9066	111.861	73.6878	60.9347
CAETHG_RS01180	L-lactate permease	73.2597	74.4899	92.5153	90.6714	29.2876	65.4432	45.0297	25.5958	83.9948	106.998	95.2917	54.6322	96.5236	85.5579	64.7718
CAETHG_RS01185	FadR family transcriptional regulator	76.4368	67.347	77.4258	77.7495	134.358	72.2675	66.6912	102.245	164.22	129.491	131.19	178.058	372.727	293.709	283.404
CAETHG_RS01190	ribonuclease H-like domain-containing protein	58.3058	50.8269	49.2695	52.7174	150.849	94.1273	135.042	171.937	61.3551	40.1798	53.5318	72.6163	39.91	237.503	254.832
CAETHG_RS01195	HAD-IB family hydrolase	85.5531	88.212	85.5091	97.4342	117.041	110.42	125.211	101.519	134.718	106.713	123.701	146.415	181.523	113.288	144.922
CAETHG_RS01200	ferrous iron transport protein A	61.514	49.2598	68.0697	87.0216	215.765	240.823	669.61	220.403	141.278	100.93	262.594	165.241	138.798	246.964	246.449
CAETHG_RS01205	ferrous iron transport protein B	42.5212	60.0449	39.4117	45.4026	111.362	106.273	279.65	102.381	78.8837	90.7285	126.954	92.1392	96.6615	134.626	134.338
CAETHG_RS01210	CBS domain-containing protein	72.4405	68.9071	37.8996	93.5678	550.154	525.835	459.389	771.059	839.759	510.364	563.388	1306.38	1201.89	797.536	687.135
CAETHG_RS01215	ribonuclease H-like domain-containing protein	78.2525	62.2859	53.8574	65.9418	372.685	264.217	280.404	433.808	278.153	173.504	203.237	361.676	379.724	477.676	499.005
CAETHG_RS01220	arginine--tRNA ligase	69.9388	67.6708	62.9201	68.4521	358.173	228.053	276.403	412.424	303.024	193.238	248.598	553.695	468.799	440.631	536.838
CAETHG_RS01225	UDP-glucose 4-epimerase GalE	78.1545	83.77	83.863	97.4523	293.39	194.708	185.382	338.293	424.264	266.57	326.72	625.736	678.147	339.092	371.5
CAETHG_RS01230	amidohydrolase family protein	69.6607	80.0027	74.0162	65.7526	92.9673	70.4868	62.9043	77.3794	97.8239	110.221	102.265	94.7078	156.833	120.674	101.417
CAETHG_RS01235	spermidine/putrescine ABC transporter substrate-binding protein	56.7407	70.5571	46.9259	61.675	61.249	48.9427	38.9558	53.9171	70.6927	69.086	59.813	76.2096	64.8043	92.8155	84.9143
CAETHG_RS01240	ABC transporter permease subunit	63.9086	68.7509	71.1158	73.8008	53.848	84.9015	70.9006	33.9683	49.733	68.0542	60.9943	54.5719	84.6131	64.5503	47.2359
CAETHG_RS01245	ABC transporter permease	54.951	54.7221	48.5412	45.6638	24.4454	29.065	42.9157	23.1309	33.6975	45.9005	36.1927	41.8061	12.4714	53.8755	45.5266
CAETHG_RS01250	ABC transporter ATP-binding protein	72.8904	65.0945	49.7874	47.4572	51.5872	56.5154	48.6026	41.6164	70.6744	71.8063	79.6869	60.8894	78.4693	58.1026	64.1036
CAETHG_RS01255	PH domain-containing protein	59.8089	50.9515	51.1928	45.6769	18.2766	30.4392	38.1021	13.4925	10.8225	14.9925	19.1217	13.3884	11.0918	38.2212	28.7297
CAETHG_RS01260	PH domain-containing protein	68.7105	60.4781	63.8679	55.0249	29.9068	40.6723	45.562	36.764	33.7419	33.9341	38.9849	42.9132	28.5435	35.1485	28.9045
CAETHG_RS01265	winged helix-turn-helix transcriptional regulator	110.114	101.923	112.68	151.505	545.001	566.788	622.397	676.428	197.32	114.098	148.042	313.476	908.961	623.602	477.809
CAETHG_RS01270	glycerophosphodiester phosphodiesterase	77.1301	72.1035	54.7242	82.9249	276.155	209.661	231.841	378.696	79.7564	67.0801	63.7458	109.583	489.067	514.838	530.885
CAETHG_RS01275	amino acid permease	75.0437	83.4083	110.088	116.081	654.489	1256.42	1229.11	1020.6	524.456	615.908	1001.17	1321.64	442.98	441.229	372.652
CAETHG_RS01280	DNA mismatch repair protein	83.0707	69.2873	60.9703	77.6905	203.227	249.059	278.397	244.069	99.7009	79.824	101.548	147.411	159.261	372.62	345.723
CAETHG_RS01285	hemerythrin family protein	101.262	81.8667	72.7725	96.8483	344.216	366.051	453.222	405.84	136.926	133.172	142.1	216.47	175.61	779.125	739.94
CAETHG_RS01290	phage holin family protein	79.1136	100.72	75.6426	61.7875	15.4002	36.3025	48.1582	9.22898	41.9483	52.8284	52.1947	25.947	0	0	1.57953
CAETHG_RS01295	hypothetical protein	59.2297	102.308	69.3667	76.5041	304.302	1212.33	613.008	300.52	60.8945	83.275	59.0997	63.7793	78.2164	433.39	306.85
CAETHG_RS01300	alpha/beta-type small acid-soluble spore protein	151.184	135.531	120.77	148.067	72.312	65.5613	75.376	16.6673	69.9298	93.4984	60.3277	20.0826	30.1944	9.44288	24.247
CAETHG_RS01305	PHP domain-containing protein	45.717	74.249	66.3243	48.2673	113.136	95.4346	109.606	107.682	65.5384	61.1828	55.4867	87.2997	79.4759	155.909	155.971
CAETHG_RS01310	aminopeptidase	93.4345	81.3598	111.629	94.5158	203.5	164.605	181.344	267.818	198.983	136.879	159.038	304.451	378.736	275.016	348.688
CAETHG_RS01315	aminopeptidase	76.9251	77.8784	98.8528	105.313	28.4855	55.9568	33.404	16.5965	64.0374	86.3156	83.671	52.136	17.9476	11.0818	14.6082
CAETHG_RS01320	AroM family protein	56.3976	58.413	47.7535	49.8419	6.62551	19.5227	18.9922	6.61752	42.5147	60.2291	57.261	34.8843	4.4956	9.84157	4.67191
CAETHG_RS01325	DUF1177 domain-containing protein	63.3506	79.398	89.1433	66.1087	28.7602	54.1425	53.7122	7.18139	57.7502	79.3377	74.7307	27.4011	8.36343	4.74674	10.4473
CAETHG_RS01330	DUF917 family protein	98.1046	75.3789	95.1773	92.6008	27.3723	54.8042	43.8956	9.46362	66.1765	74.7567	82.7801	43.0775	2.44918	1.78721	4.85908
CAETHG_RS01335	OPT/YSL family transporter	85.994	77.558	102.728	89.1836	18.2139	35.7794	37.2411	4.19815	53.2087	75.9379	68.6164	28.2428	3.53105	2.37847	2.87404
CAETHG_RS01340	PucR family transcriptional regulator	65.1877	51.7825	46.6591	46.3363	54.9075	78.8728	72.9734	56.2124	32.7165	32.9618	36.2883	37.1695	47.1027	64.6654	82.8906
CAETHG_RS01345	magnesium transporter CorA family protein	72.1921	61.8401	62.2983	47.7718	38.102	63.1525	74.4683	54.7056	34.304	39.6196	35.5124	37.2566	5.07833	72.4306	89.4556
CAETHG_RS01355	5-formyltetrahydrofolate cyclo-ligase	110.699	65.649	97.6644	129.555	331.73	247.386	303.097	337.466	216.674	131.357	175.586	261.222	357.284	352.837	383.297
CAETHG_RS01360	HPr kinase/phosphorylase	104.059	72.3893	74.7499	103.967	239.149	156.197	218.913	180.662	172.964	132.426	162.106	189.193	366.667	176.2	197.972
CAETHG_RS01365	DUF896 domain-containing protein	94.8881	100.547	106.554	131.99	287.151	216.03	318.423	201.373	208.022	90.1201	155.301	235.285	85.2796	121.003	148.826
CAETHG_RS01370	arginase	54.9134	81.2472	66.7665	50.3212	33.5416	69.5496	66.041	4.96314	46.853	67.7577	52.2086	18.688	19.2669	21.4406	19.4309
CAETHG_RS01375	FprA family A-type flavoprotein	76.2052	80.6753	79.9293	87.0022	591.518	537.813	566.777	794.103	166.188	105.882	121.777	246.682	980.387	1333.75	1509.14
CAETHG_RS01380	UvrD-helicase domain-containing protein	91.6935	79.1342	78.7926	81.2722	26.2728	54.9554	42.6005	29.6428	41.7966	56.245	52.6021	34.8388	25.467	25.7419	31.3133
CAETHG_RS01385	peptide deformylase	82.2425	98.4261	76.8855	100.734	436.777	494.285	484.977	557.168	187.76	124.588	146.424	232.827	693.976	723.342	759.016
CAETHG_RS01390	response regulator	101.167	92.9952	70.5717	100.926	352.49	275.89	301.404	286.053	239.458	153.036	190.4	352.955	113.181	152.714	129.22
CAETHG_RS01395	hypothetical protein	45.389	54.9072	43.7869	58.6266	39.8013	24.8772	82.9755	61.4369	47.3837	26.0654	51.5055	58.7856	36.4761	51.1871	82.5728
CAETHG_RS01400	B12-binding domain-containing radical SAM protein	75.6113	73.1957	56.4056	46.3706	44.3193	44.1899	51.0969	38.9003	37.9889	48.604	43.9244	47.2756	54.1555	71.0569	77.4826
CAETHG_RS01405	class I SAM-dependent methyltransferase	79.6042	60.344	55.4713	67.9663	40.6565	53.2437	96.5305	87.983	63.8904	51.1379	68.1314	65.2382	38.5337	132.925	121.624
CAETHG_RS01410	zinc dependent phospholipase C family protein	84.3122	84.3995	69.9933	91.1594	115.77	87.2291	72.736	129.886	83.0726	64.1944	79.0116	99.2453	135.278	228.839	212.676
CAETHG_RS01415	hypothetical protein	59.2297	66.5002	75.4515	61.9947	16.2408	20.9891	20.493	18.7825	47.9097	55.7122	44.9042	41.6623	59.3252	27.0869	22.7946
CAETHG_RS01420	ferritin-like domain-containing protein	71.0496	86.0095	69.8522	67.2989	237.884	157.713	185.973	223.737	112.148	87.0432	112.874	147.914	71.4822	243.983	247.546
CAETHG_RS01425	stage V sporulation protein B	49.4161	74.832	48.4792	50.9337	15.8767	31.1882	27.0017	5.84226	27.576	32.1045	35.1179	16.0901	0	0	0.428528
CAETHG_RS01430	6,7-dimethyl-8-ribityllumazine synthase	109.865	83.792	100.779	118.568	851.851	620.385	527.218	988.6	342.27	229.124	236.218	482.005	2597.27	1068.83	1174.67
CAETHG_RS01435	bifunctional 3,4-dihydroxy-2-butanone-4-phosphate synthase/GTP cyclohydrolase II	96.0819	72.3228	100.641	122.316	558.1	343.286	290.874	619.467	351.106	212.121	232.513	595.785	1421.29	580.737	700.311
CAETHG_RS01440	riboflavin synthase	102.631	84.0388	93.7059	118.054	670.149	371.088	342.144	698.369	254.324	163.031	173.243	399.135	783.49	481.76	610.193
CAETHG_RS01445	bifunctional diaminohydroxyphosphoribosylaminopyrimidine deaminase/5-amino-6-(5-phosphoribosylamino)uracil reductase RibD	101.165	80.0812	88.551	100.218	364.691	240.435	203.091	327.328	422.891	199.479	274.633	584.99	648.514	356.762	446.297
CAETHG_RS01450	methyl-accepting chemotaxis protein	84.8948	81.8186	93.2386	91.1616	27.0061	48.4089	39.4106	28.3223	64.7199	90.0935	77.5715	49.5639	10.9947	12.2256	7.09789
CAETHG_RS01455	purine-binding chemotaxis protein CheW	66.5151	56.8264	52.5742	49.9705	13.6348	17.8561	30.7939	18.1578	44.0437	33.5203	39.2797	27.3483	2.64332	10.2874	8.15772
CAETHG_RS01460	chemotaxis protein CheA	89.2842	82.3012	59.9123	66.4579	27.0225	38.7063	28.1675	15.7441	57.5046	76.6682	63.5371	42.3445	10.0409	10.1941	11.2595
CAETHG_RS01465	response regulator	63.4749	78.9958	60.2949	62.9758	40.0405	69.5799	32.1055	9.22898	74.2161	88.7517	78.292	40.7739	31.0499	13.9432	15.7953
CAETHG_RS01470	TOBE domain-containing protein	69.3677	86.5806	67.2856	68.7619	16.2037	21.2203	11.2602	21.5789	56.5857	85.2298	64.0708	32.5009	0	9.16917	16.6194
CAETHG_RS01475	sulfate/molybdate ABC transporter ATP-binding protein	93.4386	65.9671	79.9629	93.9599	48.2915	60.8366	82.0724	85.9812	57.1914	61.5816	56.2173	63.1708	116.008	68.9108	71.3349
CAETHG_RS01480	molybdate ABC transporter permease subunit	68.0504	78.6106	99.0521	77.224	123.686	113.492	195.086	268.205	51.1495	54.1526	52.9514	92.0528	195.613	211.351	224.508
CAETHG_RS01485	molybdate ABC transporter substrate-binding protein	76.7802	76.4563	94.8874	93.9259	278.833	181.689	304.826	588.241	151.759	135.31	164.112	416.593	675.044	293.246	402.127
CAETHG_RS01490	DNA mismatch repair protein MutS	67.6596	63.4677	61.0042	54.5883	130.871	139.634	135.724	72.9874	68.5534	56.2882	68.897	62.36	73.925	141.158	129.63
CAETHG_RS01495	hypothetical protein	66.9275	80.1583	44.4961	72.7974	68.4042	88.0375	66.3852	40.0507	117.38	89.815	113.52	96.5153	29.2661	29.3646	28.4266
CAETHG_RS01500	zinc ABC transporter substrate-binding protein	66.5719	77.8613	58.8602	54.0889	768.138	872.166	1126.71	108.918	235.395	184.984	269.274	60.5708	136.138	193.599	167.156
CAETHG_RS01505	phosphoribosylaminoimidazolecarboxamide formyltransferase	336.489	77.8253	176.301	182.286	6942.2	1898.42	5588.31	2177.39	2134.98	456.915	1644.62	1155.03	5193.95	5524.05	5485.54
CAETHG_RS01510	hypothetical protein	77.9177	74.3438	98.3811	89.8593	223.611	106.765	161.865	179.914	99.2372	75.6415	78.9444	140.16	261.307	216.163	192.716
CAETHG_RS01515	energy-coupling factor ABC transporter permease	79.6492	84.6104	139.723	95.8499	168.95	126.898	124.312	124.079	178.735	137.504	141.468	212.296	306.986	216.046	177.957
CAETHG_RS01520	TIM barrel protein	70.9909	69.7898	64.887	48.0733	78.4599	45.3313	55.3248	79.5178	46.5387	45.1217	46.5357	39.5746	42.9478	224.276	203.845
CAETHG_RS01525	efflux RND transporter periplasmic adaptor subunit	78.113	76.5099	55.8521	54.2309	70.287	46.5591	56.2268	57.1414	83.9107	72.8939	68.6955	67.867	223.09	197.479	178.131
CAETHG_RS01530	efflux RND transporter periplasmic adaptor subunit	66.1608	69.0976	68.7216	51.9668	25.4443	20.5812	29.6428	14.9492	45.4731	77.0149	58.8437	30.6213	67.318	112.221	91.724
CAETHG_RS01535	DUF4430 domain-containing protein	96.1799	78.1532	86.2306	117.845	46.6483	63.5539	42.3507	31.5624	88.2828	86.7211	81.6007	55.234	112.023	129.004	97.6197
CAETHG_RS01550	DUF4430 domain-containing protein	60.0036	78.4095	72.5422	75.8188	11.6464	38.6069	24.2798	7.27023	102.948	113.362	89.3059	57.8161	67.1706	62.1963	47.7809
CAETHG_RS01555	ECF transporter S component	92.9205	70.3034	95.161	124.397	14.5833	31.8305	25.3354	8.09208	43.2881	59.4756	54.9179	19.5005	32.6699	44.4705	27.8376
CAETHG_RS01560	ABC transporter ATP-binding protein	62.3178	66.3051	77.4395	72.8142	19.904	45.8406	28.617	9.59723	45.2998	72.516	52.8041	30.1486	43.6432	52.4314	32.5579
CAETHG_RS01565	energy-coupling factor transporter transmembrane protein EcfT	43.4327	58.8489	54.3039	58.399	10.7276	24.5855	17.3945	1.19052	40.5843	49.884	36.3582	20.0826	29.5781	61.0414	48.9016
CAETHG_RS01600	helix-turn-helix domain-containing protein	57.9075	65.2274	50.3503	42.9385	31.5956	40.9074	41.168	29.4059	27.0826	33.2544	28.4748	27.6539	6.12531	76.3921	73.6507
CAETHG_RS01605	radical SAM protein	72.2665	64.7037	71.4262	94.6702	866.922	533.871	704.039	1327.45	442.7	253.329	331.907	986.727	1902.53	1472.02	1582.8
CAETHG_RS01610	helix-turn-helix transcriptional regulator	65.2213	72.8088	44.5617	74.1339	483.325	323.154	415.791	686.309	330.96	170.793	233.873	669.265	2103.18	1581.68	1670.84
CAETHG_RS01615	propanediol utilization microcompartment protein PduB	71.5233	85.0774	152.969	119.303	85.6382	93.4597	104.145	64.9432	78.919	113.7	104.811	52.4855	147.576	67.3056	65.0634
CAETHG_RS01620	FAD-binding protein	107.78	77.9254	110.504	112.332	201.586	120.998	140.733	106.264	198.154	109.49	146.976	167.35	20.9877	14.611	17.0703
CAETHG_RS01625	L-2-amino-thiazoline-4-carboxylic acid hydrolase	86.7359	82.7575	93.8877	85.8915	159.722	76.0625	93.3352	89.4332	311.846	179.315	223.095	196.588	2.81497	0	4.34372
CAETHG_RS01630	succinate dehydrogenase	69.4417	86.9618	113.177	89.6944	198.309	40.2992	103.356	99.0352	257.906	130.191	170.346	139.903	2.6514	6.77173	3.50686
CAETHG_RS01635	MarR family transcriptional regulator	66.3292	72.0161	45.4276	51.2075	81.6843	105.302	106.432	68.8381	45.4624	56.0415	43.2572	49.1521	48.4971	161.057	138.761
CAETHG_RS01640	YdcF family protein	92.5459	81.4853	98.0889	95.299	31.414	70.1246	58.0482	17.1143	76.2931	69.5554	66.7852	53.2716	39.3089	34.3405	29.6571
CAETHG_RS01645	hypothetical protein	57.062	74.7656	56.0285	45.1567	4.0363	18.5008	9.81709	2.68762	27.4859	38.7688	35.5677	17.0014	0	1.52268	0.689977
CAETHG_RS01650	metallophosphoesterase	71.6001	75.1332	86.4009	71.4988	10.0726	37.5944	27.2983	6.03625	54.3452	79.1255	72.0315	27.2744	3.12436	1.13995	3.87413
CAETHG_RS01655	four-helix bundle copper-binding protein	71.3532	91.9086	108.84	78.6461	12.7414	40.6723	19.9219	6.363	53.3937	85.2298	64.7749	26.8341	4.94022	1.80249	0
CAETHG_RS01660	methyl-accepting chemotaxis protein	52.1516	65.1928	81.5702	86.5175	276.649	309.776	308.278	531.376	113.188	103.511	113.92	256.105	425.677	376.084	270.036
CAETHG_RS01665	peptidylprolyl isomerase	244.884	82.8403	128.101	330.271	462.129	234.272	352.958	408.396	207.492	118.348	152.295	316.522	866.184	445.884	448.321
CAETHG_RS01670	metal-dependent hydrolase	44.1406	73.703	48.7903	49.5775	122.086	88.357	98.2354	106.964	66.1955	55.1055	45.0074	55.4196	117.927	236.949	253.733
CAETHG_RS01675	methyl-accepting chemotaxis protein	70.4451	71.1595	90.4423	76.9145	58.6392	66.5547	60.4447	94.3604	68.259	78.2267	77.2883	108.6	148.038	75.5815	68.8312
CAETHG_RS01680	lantibiotic protection ABC transporter ATP-binding protein	57.0469	78.9903	60.2446	65.8968	6.21141	24.4034	24.2798	4.65295	51.2454	75.6415	63.1555	27.0976	1.80627	1.75742	1.19452
CAETHG_RS01685	lantibiotic immunity ABC transporter MutE/EpiE family permease subunit	45.5762	59.2702	67.8911	48.1136	11.7381	30.264	24.4709	4.39648	23.0576	27.6829	24.8644	7.94609	0.568904	0	1.50491
CAETHG_RS01690	lantibiotic immunity ABC transporter MutG family permease subunit	46.8452	67.6599	75.7992	49.9604	18.7062	48.053	28.4983	7.18602	26.3812	40.4759	39.9904	22.5122	0	1.6285	2.95172
CAETHG_RS01695	response regulator transcription factor	71.0174	60.5515	85.2313	63.7554	52.277	33.1268	31.6406	77.4789	68.9014	58.4268	56.5828	71.0314	46.4236	57.7326	55.7804
CAETHG_RS01700	HAMP domain-containing histidine kinase	61.947	81.0394	71.5149	60.3229	64.8147	77.9847	62.494	72.0195	50.5027	63.9224	55.467	44.8512	23.8742	67.8518	59.83
CAETHG_RS01705	CRISPR-associated protein	131.481	90.8805	117.514	155.354	157.578	184.254	153.826	157.388	119.229	90.0919	112.747	112.881	351.071	353.844	331.58
CAETHG_RS01710	type IA DNA topoisomerase	110.068	88.6473	87.061	100.785	24.969	50.4114	34.7026	27.248	42.1444	44.5712	46.2305	46.1868	10.0398	11.5127	10.5521
CAETHG_RS01715	DEAD/DEAH box helicase	64.6807	85.682	70.6265	59.8414	41.2975	70.2421	62.9962	24.145	43.2651	62.5403	49.1589	32.7293	10.9353	18.8092	21.1786
CAETHG_RS01720	phosphoenolpyruvate hydrolase family protein	115.329	86.8431	113.015	101.213	33.6358	68.7171	58.9025	9.40668	88.096	88.1529	77.9754	43.7178	25.04	12.5621	9.65968
CAETHG_RS01725	Tm-1-like ATP-binding domain-containing protein	74.6374	85.8524	114.311	76.0531	15.7342	29.0901	25.0837	3.6977	78.5408	98.741	85.9501	38.428	7.17723	4.71362	5.93306
CAETHG_RS01730	phosphoenolpyruvate hydrolase family protein	100.539	90.9203	86.5673	94.8985	59.1857	57.2238	54.9458	55.4197	74.116	82.7977	68.3271	84.0265	31.1951	27.4734	39.3629
CAETHG_RS01735	oxidoreductase	60.956	77.5469	88.7834	79.8749	404.235	314.726	365.867	594.789	169.914	154.564	173.093	369.608	1333.01	319.405	579.944
CAETHG_RS01740	oxidoreductase/nitrogenase component 1	66.3343	74.6196	97.0162	82.1107	392.875	317.299	371.815	599.106	285.56	224.811	292.54	652.014	872.881	263.495	489.026
CAETHG_RS01745	AAA family ATPase	118.674	77.1746	119.229	125.873	495.946	378.87	347.664	763.3	464.884	313.394	431.03	983.412	1125.09	262.998	421.29
CAETHG_RS01750	hydrogenase expression/formation protein HypE	97.6879	80.1297	128.293	150.213	491.721	413.036	338.612	655.579	410.255	289.273	390.622	910.413	1050.76	206.484	370.552
CAETHG_RS01755	hydrogenase formation protein HypD	107.212	78.0746	121.751	174.322	387.465	286.204	312.542	510.374	453.487	317.982	433.68	1036.79	1202.27	250.321	432.059
CAETHG_RS01760	HypC/HybG/HupF family hydrogenase formation chaperone	70.9809	61.1836	63.4407	102.101	297.068	206.898	180.163	345.262	169.757	138.962	203.196	419.262	464.918	73.3534	144.035
CAETHG_RS01765	carbamoyltransferase HypF	99.0668	82.9399	124.69	126.702	283.706	237.933	227.744	392.243	327.971	236.353	323.356	635.766	662.72	153.819	270.32
CAETHG_RS01770	oxidoreductase/nitrogenase component 1	92.7592	73.5788	84.6853	81.6349	221.084	170.617	172.29	282.857	307.721	204.407	295.083	550.505	253.49	90.8499	163.319
CAETHG_RS01775	oxidoreductase	99.0284	80.2035	92.3967	86.2649	252.74	193.544	218.797	314.047	195.221	163.994	207.615	342.313	600.263	175.258	275.042
CAETHG_RS01780	AAA family ATPase	88.9612	88.1213	92.4363	88.3027	280.247	197.437	255.415	354.65	275.922	148.481	226.763	397.304	987.617	310.94	517.313
CAETHG_RS01785	multidrug resistance efflux transporter family protein	92.8163	87.497	108.568	99.0941	28.6681	57.4418	33.4687	18.3254	62.4706	78.2803	69.9569	40.7111	24.4541	8.11119	15.878
CAETHG_RS01790	helix-turn-helix domain-containing protein	69.1933	71.0429	48.0403	62.1729	24.1741	43.5303	33.5979	22.1329	35.8784	31.7884	43.014	20.6073	35.9301	57.5675	56.8205
CAETHG_RS01795	isochorismatase family protein	75.3852	82.1828	101.066	89.7642	65.0719	85.2181	76.0509	76.8105	51.6457	69.672	62.8214	39.1559	96.3344	88.1502	94.045
CAETHG_RS01800	VOC family protein	73.9032	80.307	88.07	78.9583	82.4794	102.014	70.0531	100.687	70.4075	95.3596	81.7916	68.0121	249.917	57.9086	58.747
CAETHG_RS01805	hypothetical protein	91.6679	64.3196	75.9006	53.0506	11.9578	27.4049	27.0064	3.98113	28.1869	49.2236	49.3086	22.7854	5.40915	7.33043	5.62128
CAETHG_RS01810	sodium:solute symporter family protein	75.6164	76.4612	97.6675	84.3236	628.217	648.697	653.197	465.687	458.81	297.495	379.466	507.652	108.529	231.357	164.713
CAETHG_RS01815	FAD-binding oxidoreductase	102.136	75.8528	102.724	127.869	1050.95	493.096	569.653	1271.74	894.373	340.827	496.203	1688.49	817.797	428.644	444.642
CAETHG_RS01820	3D domain-containing protein	69.9962	86.7399	101.318	102.318	401.265	243.659	386.093	348.257	201.808	119.217	152.658	238.702	625.878	449.922	434.718
CAETHG_RS01825	M20/M25/M40 family metallo-hydrolase	86.7571	77.1649	69.0066	72.6803	59.6022	59.2141	59.9853	49.9507	66.0305	87.6583	67.1028	45.7582	246.503	195.384	189.894
CAETHG_RS01830	2,3-butanediol dehydrogenase	115.664	93.6715	140.059	132.931	399.751	3702.43	3475.67	338.963	404.074	2147.65	2903.39	499.252	540.872	341.961	816.012
CAETHG_RS01835	sigma-54-dependent Fis family transcriptional regulator	80.6876	71.6518	75.6528	63.1098	44.3535	60.537	46.2329	32.7936	79.6573	91.0919	93.5132	75.2142	107.65	74.9689	80.3487
CAETHG_RS01840	ClC family H(+)/Cl(-) exchange transporter	75.1478	75.0658	93.8321	89.4452	57.5343	61.5707	62.6575	44.5997	62.9744	68.9301	65.1928	63.0398	127.188	116.865	108.333
CAETHG_RS01845	ABC transporter ATP-binding protein	63.9348	73.7294	52.0728	54.0641	135.522	107.395	155.712	144.587	91.1568	86.1103	74.6384	99.1546	323.039	212.634	209.683
CAETHG_RS01850	hypothetical protein	66.1849	67.7419	45.4113	49.9974	47.6768	59.3596	72.7956	67.0695	24.9742	33.4009	31.6347	35.1537	38.013	96.3258	109.509
CAETHG_RS01855	efflux RND transporter periplasmic adaptor subunit	85.4615	74.9353	88.642	74.613	279.072	232.468	309.308	269.033	145.722	128.754	171.208	213.628	433.162	382.302	278.986
CAETHG_RS01860	efflux RND transporter permease subunit	83.3769	71.3082	79.5892	91.7595	152.041	146.537	195.228	156.126	113.402	93.0742	111.266	122.77	250.853	262.74	183.333
CAETHG_RS01865	MarR family transcriptional regulator	63.2945	54.6646	52.0191	52.6235	21.9226	23.9249	30.4687	26.762	42.1064	25.9032	37.1503	33.7117	38.7226	59.27	68.7046
CAETHG_RS01870	LuxR family transcriptional regulator	67.3263	72.5094	68.3342	61.1697	50.5948	37.2706	43.7919	32.0348	51.349	56.0967	51.5962	36.9683	97.7356	242.716	243.827
CAETHG_RS01875	VWA domain-containing protein	101.091	82.7177	90.1879	92.0444	87.8537	69.9402	81.4547	63.7326	106.33	85.8114	88.5431	86.2524	289.003	353.229	354.266
CAETHG_RS01880	hypothetical protein	102.308	79.6541	88.2699	108.36	279.514	247.622	254.223	417.397	97.6104	103.404	104.95	150.054	374.535	311.684	310.576
CAETHG_RS01885	fluoride efflux transporter CrcB	57.1201	83.3224	68.0697	55.8073	24.5187	67.4304	25.5576	17.1424	55.2269	67.2867	65.6485	29.5074	3.80267	20.8116	21.3757
CAETHG_RS01890	fluoride efflux transporter CrcB	57.0354	97.4282	64.6799	59.4111	36.9605	33.2773	38.5266	15.3816	38.7215	51.7718	51.1508	29.6537	11.9423	20.0433	20.5339
CAETHG_RS01910	tRNA 2-thiouridine(34) synthase MnmA	97.0483	88.5292	86.8313	93.3135	145.337	140.71	142.838	151.383	137.035	122.147	132.644	208.64	216.954	150.972	152.526
CAETHG_RS01915	cysteine desulfurase NifS	81.9135	80.0626	82.9905	97.6932	85.0486	105.122	87.6562	94.4906	95.1075	94.0806	104.288	135.704	85.2189	37.3115	31.6089
CAETHG_RS01920	hypothetical protein	61.2642	77.8017	66.8385	66.872	40.4464	48.2392	84.3204	57.7109	30.2668	22.794	28.3955	17.3842	43.6865	73.5666	81.4868
CAETHG_RS01925	ECF transporter S component	63.6665	72.7146	77.3784	66.986	379.743	450.631	1016.81	184.708	146.416	91.041	179.898	83.2466	576.364	1408.74	1145.29
CAETHG_RS01930	biosynthetic-type acetolactate synthase large subunit	122.263	83.2165	116.75	110.853	1192.06	533.033	560.824	845.687	1123.48	344.655	619.354	1203.12	1766.59	1167.07	998.869
CAETHG_RS01935	amino acid permease	97.8972	73.7601	84.9737	107.603	4312.27	1154.65	1803.58	1762.81	2269.6	543.002	985.654	1580.22	517.212	1144.29	809.144
CAETHG_RS01940	amino acid permease	77.0433	70.0145	97.7263	76.0084	212.058	61.397	84.9534	29.2414	158.746	86.3156	91.7163	57.1353	15.3399	14.9997	11.9706
CAETHG_RS01945	Vitamin B12 dependent methionine synthase activation region	87.5647	75.4059	81.3579	133.551	1591.78	644.249	1010.04	1432.69	301.074	94.321	149.328	320.936	267.81	1304.71	1352.31
CAETHG_RS01950	iron-containing alcohol dehydrogenase	91.1501	71.323	90.0116	110.765	540.013	319.36	306.222	657.11	549.805	270.366	356.055	966.247	1282.08	791.648	850.061
CAETHG_RS01955	DNA topoisomerase III	104.193	83.2304	88.9739	127.93	244.907	174.808	165.961	279.05	207.173	150.457	172.711	367.963	594.717	425.799	446.085
CAETHG_RS01960	S-ribosylhomocysteine lyase	116.877	98.572	101.145	243.519	961.992	645.164	694.401	1188.83	817.487	436.27	554.979	1674.91	1117.18	867.289	873.196
CAETHG_RS01965	methyltransferase domain-containing protein	66.7866	79.6541	60.041	66.5905	135.343	105.962	139.034	164.567	98.6378	84.7813	79.1106	134.554	123.207	193.687	189.112
CAETHG_RS01975	oxidoreductase/nitrogenase component 1	95.3055	90.7606	121.956	104.62	26.7943	43.0648	22.8515	13.7865	79.109	104.727	83.3818	41.0404	6.29636	3.2162	5.41309
CAETHG_RS01980	oxidoreductase/nitrogenase component 1	117.239	94.2652	143.899	121.656	17.6419	57.7595	42.1424	11.7471	87.0215	127.088	109.619	44.6743	2.56512	1.66383	1.31939
CAETHG_RS01985	nitrogenase iron protein	117.361	90.9096	145.625	132.835	22.9552	76.9237	59.116	5.39472	61.537	104.221	70.4779	34.1259	1.04711	0	3.11615
CAETHG_RS01990	nitrogenase cofactor biosynthesis protein NifB	105.273	93.3682	112.001	122.412	14.9425	33.6698	24.7379	6.1454	70.9056	98.2957	70.6031	34.3789	0.681611	2.9843	1.12691
CAETHG_RS01995	methionine adenosyltransferase	76.6108	83.2015	109.019	103.611	30.1769	63.7254	47.1834	6.02811	56.9064	85.4024	71.0819	39.0406	4.68021	3.41524	3.09512
CAETHG_RS02000	3-hydroxyacyl-CoA dehydrogenase family protein	85.1407	92.1391	94.3926	86.986	22.1975	24.0974	20.7025	5.83441	67.9295	82.1573	83.5475	41.4769	9.05966	6.94155	4.79307
CAETHG_RS02005	carbamate kinase	82.3492	82.1511	107.699	90.5917	28.039	32.1298	37.7516	12.8357	74.6612	92.978	96.6141	41.4769	8.15369	4.6277	5.09264
CAETHG_RS02010	uracil permease	95.1936	80.375	97.8359	82.2965	31.1976	64.5972	28.125	6.7373	60.0679	76.3598	61.1551	31.9641	1.63463	2.38564	5.18888
CAETHG_RS02015	xanthine dehydrogenase family protein	81.5997	74.9746	98.0889	82.262	19.5148	37.8673	37.2104	11.8849	69.3121	82.6174	79.5292	42.6746	9.04288	2.69337	4.51569
CAETHG_RS02020	(2Fe-2S)-binding protein	57.0826	67.3996	79.9293	124.421	9.55602	23.4648	17.4316	7.15838	55.0623	82.7713	74.4912	50.3139	11.1155	3.37966	7.35091
CAETHG_RS02025	xanthine dehydrogenase family protein subunit M	65.8291	72.8022	60.3813	53.5935	9.35051	20.9922	16.7087	4.00253	71.371	82.0223	70.6256	30.5439	7.25097	2.26764	1.71258
CAETHG_RS02030	nucleic acid-binding protein	70.3017	55.8976	61.67	60.5368	9.80749	12.8439	13.6307	3.26522	58.2237	90.8371	66.4795	19.6716	5.07023	0.92496	0
CAETHG_RS02035	acetyl-CoA acetyltransferase	92.6664	71.4896	154.204	136.946	19.5659	31.1143	28.1645	7.44471	96.1462	118.896	112.101	43.1693	1.44502	3.42698	1.43343
CAETHG_RS02040	hypothetical protein	63.4668	58.3432	81.4509	62.4286	13.0767	19.2658	25.5576	3.26522	59.9362	73.4547	53.7376	26.5567	4.43645	1.84992	2.09565
CAETHG_RS02045	cyclase family protein	73.7857	74.8266	95.9693	68.6198	21.1753	22.1849	26.487	2.81997	67.292	93.4623	71.7677	46.72	4.37884	2.39649	0.723953
CAETHG_RS02050	DUF1116 domain-containing protein	69.8052	74.9289	94.4279	79.5026	11.8438	37.2255	25.5143	3.15454	57.4908	73.9441	69.0429	26.1316	1.22459	0.893605	2.02461
CAETHG_RS02055	acyl-CoA synthetase FdrA	81.204	73.8887	88.1798	71.4766	12.7778	25.7979	25.8984	3.5451	56.521	75.7328	64.4788	32.4638	0.550482	0.803394	1.09214
CAETHG_RS02060	DUF2877 domain-containing protein	62.508	73.4349	43.0212	45.3344	4.47669	23.0843	27.9983	2.23565	33.4162	30.3295	30.7243	12.122	0	0.633306	2.29578
CAETHG_RS02065	PucR family transcriptional regulator	86.5091	70.425	66.679	69.1965	7.30754	18.9224	17.3118	0.663522	37.9306	52.4141	40.5276	20.7867	0	1.8796	4.59923
CAETHG_RS02070	pyridoxamine 5'-phosphate oxidase family protein	62.3009	90.9484	115.82	86.9087	55.6246	73.7565	89.8714	13.8894	42.2493	54.3817	58.4424	50.2066	157.442	160.529	147.622
CAETHG_RS02075	FAD-dependent oxidoreductase	97.7498	78.7423	90.1317	80.0578	27.4257	27.8354	20.9644	10.9571	56.0282	85.9267	73.7417	36.8565	11.3427	2.84522	5.15706
CAETHG_RS02080	nitrate reductase subunit beta	67.114	70.283	92.659	82.4591	16.442	32.2986	14.2822	8.21108	77.5141	91.1834	94.7333	14.8405	0	3.87667	1.40532
CAETHG_RS02085	molybdopterin-dependent oxidoreductase	68.29	73.2452	73.1855	67.1362	10.1739	35.7636	29.5822	6.95268	51.0491	87.4341	74.5889	38.3427	3.73711	3.18154	4.11904
CAETHG_RS02090	MFS transporter	82.191	81.3804	106.879	93.1421	14.7112	39.9482	30.6692	4.32162	68.9014	95.5867	75.376	38.0125	6.37507	1.95874	1.77514
CAETHG_RS02095	sulfite reductase subunit C	82.7788	64.2779	69.2628	69.1575	18.8701	26.6429	12.2936	8.24573	61.1609	72.823	79.9437	28.3869	2.7437	0.667376	5.44339
CAETHG_RS02100	anaerobic sulfite reductase subunit B	146.728	87.4988	138.176	178.085	16.9402	34.6639	26.487	8.4599	68.7709	84.7456	66.5047	38.2255	0	0.798829	0.723953
CAETHG_RS02105	anaerobic sulfite reductase subunit A	89.9589	79.6541	78.0041	85.4511	12.8916	25.3243	25.6541	5.85276	81.6489	86.4359	83.8102	47.249	0.454407	1.32636	1.80305
CAETHG_RS02110	Crp/Fnr family transcriptional regulator	101.148	78.2688	75.5521	86.2649	298.148	187.8	150.323	344.723	114.586	76.7068	90.6145	191.105	108.69	253.986	251.369
CAETHG_RS02115	dihydropyrimidinase	84.3695	74.5806	81.9549	82.4187	363.19	170.202	191.351	356.429	249.103	151.459	188.796	374.237	434.732	278.277	259.498
CAETHG_RS02120	carbamate kinase	91.2961	91.464	133.067	121.097	233.957	125.866	117.646	184.356	280.822	191.162	202.018	326.127	213.789	135.383	144.096
CAETHG_RS02125	YgeY family selenium metabolism-linked hydrolase	80.6522	83.0142	83.2757	81.3416	197.902	114.448	107.964	202.282	237.365	152.906	191.504	333.324	232.708	114.603	125.44
CAETHG_RS02130	putative aminohydrolase SsnA	62.3141	75.8782	55.0956	50.9541	137.128	105.766	89.446	104.192	136.61	122.362	122.89	183.252	114.492	121.631	120.8
CAETHG_RS02135	putative selenate reductase subunit YgfK	82.1002	77.1204	87.026	79.462	134.107	99.6997	81.0935	105.824	102.85	106.241	104.464	107.447	175.815	145.905	140.968
CAETHG_RS02140	knotted carbamoyltransferase YgeW	82.2976	85.0443	110.042	102.336	185.875	127.521	144.096	165.127	138.954	112.145	132.326	151.752	279.949	227.54	234.713
CAETHG_RS02145	purine permease	71.9089	87.2318	122.671	78.8853	120.38	89.0831	116.027	61.7648	100.634	98.712	99.2045	64.9946	65.8569	43.3913	28.3303
CAETHG_RS02150	diaminopropionate ammonia-lyase	98.8804	88.9538	115.815	94.147	191.072	133.785	140.009	130.377	141.213	132.387	126.311	121.235	301.106	276.46	258.065
CAETHG_RS02155	D-aminoacylase	71.78	77.4208	75.8701	68.7969	91.2555	62.947	82.052	59.1402	83.5618	87.4601	84.5222	56.1689	55.0997	79.6261	76.6281
CAETHG_RS02160	FAD binding domain-containing protein	75.8383	71.1927	57.8212	74.784	90.0996	67.0422	72.5725	76.356	85.0962	82.4201	66.1629	89.5382	90.512	105.059	109.564
CAETHG_RS02165	(2Fe-2S)-binding protein	59.2232	75.0587	65.474	80.1821	95.5602	58.662	34.8633	52.4948	207.735	154.069	163.557	265.945	198.226	69.621	120.677
CAETHG_RS02170	xanthine dehydrogenase family protein	86.6805	75.8126	121.924	82.3901	118.413	58.6719	65.0216	99.7908	119.625	100.1	113.053	140.916	194.104	116.065	117.521
CAETHG_RS02175	selenium-dependent xanthine dehydrogenase	81.8885	73.1327	119.772	106.78	92.4084	65.9319	55.4317	83.5898	119.187	106.163	117.743	124.062	228.498	136.031	126.522
CAETHG_RS02180	NTP transferase domain-containing protein	94.3802	77.8497	84.1396	106.552	182.121	112.54	118.177	142.148	111.825	111.295	116.909	142.247	286.665	176.425	167.929
CAETHG_RS02185	TetR/AcrR family transcriptional regulator	92.5699	58.9278	56.8494	79.2229	163.525	153.144	184.328	170.925	76.6938	63.2701	65.7333	127.002	164.407	259.31	254.019
CAETHG_RS02190	adenine deaminase	77.1366	70.99	61.9027	65.8337	81.0753	75.7789	62.7014	68.5697	70.211	68.4082	70.0251	55.8673	93.7993	121.91	95.8971
CAETHG_RS02195	NCS2 family permease	64.2089	79.3187	85.7329	70.5253	130.244	99.4116	85.0559	78.3654	108.091	104.967	98.3897	94.8958	194.088	212.223	152.094
CAETHG_RS02200	guanine deaminase	91.8056	81.7013	91.7383	93.3865	130.614	71.8417	70.7971	93.0589	101.259	98.5719	102.406	93.7894	107.701	93.8662	61.4007
CAETHG_RS02205	sigma 54-interacting transcriptional regulator	97.8918	88.8876	91.2344	115.331	469.456	283.449	295.41	393.523	381.088	180.405	244.423	465.843	151.425	208.446	186.693
CAETHG_RS02210	alpha-ribazole phosphatase	78.372	58.115	56.1727	88.0254	224.371	153.144	166.49	176.622	139.443	71.0973	107.622	162.471	135.655	160.32	149.193
CAETHG_RS02215	NTP transferase domain-containing protein	72.3974	69.9402	53.5627	71.6926	313.096	171.617	191.606	262.28	196.808	112.6	144.796	253.428	208.724	172.885	168.334
CAETHG_RS02220	XdhC family protein	136.853	77.8489	103.338	123.817	263.941	144.139	138.663	208.789	192.456	124.223	156.01	228.703	96.6073	63.6257	67.6783
CAETHG_RS02225	phenylacetate--CoA ligase family protein	123.764	81.4727	88.7353	136.882	80.8334	85.2447	80.7108	90.0844	126.581	118.213	112.757	138.752	65.3226	20.2224	24.4359
CAETHG_RS02230	C-GCAxxG-C-C family protein	117.902	83.3224	102.977	137.154	34.3262	43.3481	51.1153	61.223	88.6199	112.705	92.2403	109.177	5.70401	9.01836	13.8313
CAETHG_RS02235	hypothetical protein	93.5658	79.6541	65.3631	79.1804	16.2037	21.2203	0	10.7894	39.61	64.8488	78.7156	45.5013	2.09423	3.05639	2.76991
CAETHG_RS02240	4Fe-4S dicluster domain-containing protein	95.1577	86.0643	88.3741	95.028	28.5168	36.7016	30.7501	24.0627	60.266	77.5839	70.3209	47.0406	27.2608	19.0581	19.1628
CAETHG_RS02245	molybdopterin-dependent oxidoreductase	97.0907	87.023	118.04	94.5304	13.1343	33.4606	23.9589	4.50946	76.5403	112.216	90.8383	34.577	13.368	6.27098	5.99892
CAETHG_RS02250	sigma 54-interacting transcriptional regulator	99.0017	80.2833	83.4031	91.0801	454.522	298.97	319.741	302.258	271.397	143.598	200.741	296.174	230.792	345.321	297.857
CAETHG_RS02255	aminomethyl-transferring glycine dehydrogenase subunit GcvPB	85.4301	92.9298	105.628	106.204	43.7099	97.9148	67.9434	28.3389	72.304	98.1195	80.5688	59.0634	35.0847	21.9136	22.6124
CAETHG_RS02260	aminomethyl-transferring glycine dehydrogenase subunit GcvPA	71.5571	81.4321	86.1624	67.7154	17.4696	20.4269	14.7413	15.7868	44.8833	75.3371	68.5125	29.5337	18.0627	20.2418	20.6908
CAETHG_RS02265	glycine cleavage system protein GcvH	49.9585	65.8558	39.6902	50.9438	11.7381	14.4114	12.2355	17.5859	49.1895	63.419	55.6962	17.658	5.68904	18.2661	7.52455
CAETHG_RS02270	glycine cleavage system aminomethyltransferase GcvT	80.2405	80.7334	78.7265	82.2127	15.1498	37.6963	32.6362	15.1315	57.6668	82.4581	68.4613	27.9561	18.0137	10.8589	15.0206
CAETHG_RS02275	NAD(P)-dependent oxidoreductase	86.0489	90.9526	99.0945	83.2739	123.347	536.528	955.119	18.4798	120.455	278.357	581.091	48.2442	420.523	327.803	413.649
CAETHG_RS02280	hydratase	89.1943	83.2984	106.466	84.7614	25.3328	41.1508	39.1015	21.4096	60.7353	78.2109	67.8612	38.9883	50.245	43.2809	53.4646
CAETHG_RS02285	hypothetical protein	86.0859	81.6598	77.2989	102.401	36.196	57.9361	54.4985	13.3898	51.263	67.6014	70.8796	34.6871	31.1874	27.6889	37.4685
CAETHG_RS02290	sugar-binding transcriptional regulator	88.2343	85.4825	63.089	69.6957	371.548	292.394	363.604	382.449	83.9211	88.0881	83.9507	131.272	399.582	558.732	523.259
CAETHG_RS02295	SLC13 family permease	113.625	90.8756	103.852	107.582	34.4281	51.5683	45.7559	45.5623	43.2822	66.432	58.3423	44.0226	66.0769	40.4248	37.7392
CAETHG_RS02300	NADH:flavin oxidoreductase	126.734	86.8518	126.656	142.909	78.5781	54.0255	39.7837	239.935	138.183	121.298	105.767	473.505	190.202	97.1877	75.1254
CAETHG_RS02305	APC family permease	63.402	69.7613	57.3769	50.4905	55.8628	63.4906	95.6633	44.6364	75.6637	79.9372	92.7724	44.6592	47.0326	93.93	78.9869
CAETHG_RS02310	cyclase family protein	169.465	79.6541	170.548	213.022	250.992	183.772	252.113	164.088	209.563	148.717	214.471	213.272	570.929	298.69	268.743
CAETHG_RS02315	metallophosphoesterase	81.1643	78.2021	66.6698	72.2618	98.0238	102.952	105.212	127.956	38.129	42.6149	44.0773	42.632	187.777	132.081	140.108
CAETHG_RS02320	helix-turn-helix transcriptional regulator	78.8043	87.4081	66.9113	82.7023	85.7505	68.0271	96.2596	56	150.303	123.319	125.193	138.92	304.348	120.376	157.296
CAETHG_RS02325	pyridoxamine 5'-phosphate oxidase family protein	85.7507	106.205	86.4673	51.1199	35.8882	27.1149	43.164	30.3303	63.6275	79.5478	76.7223	44.8512	3.21115	38.2728	50.9663
CAETHG_RS02330	sugar kinase	76.4597	74.8189	63.9935	56.9587	47.6274	87.7118	48.4044	28.542	85.448	88.2251	81.9206	50.8696	22.6216	19.5394	27.4778
CAETHG_RS02335	SPFH domain-containing protein	90.1193	81.3738	73.0284	72.3813	35.1106	40.9517	49.179	41.6436	64.3711	74.5238	74.0017	64.0418	31.0558	27.9394	26.7273
CAETHG_RS02340	APC family permease	90.3322	88.8382	99.413	94.9998	459.452	431.794	479.781	340.872	299.108	217.705	275.588	304.809	170.134	347.666	222.483
CAETHG_RS02345	homoserine O-succinyltransferase	70.206	84.3397	75.8612	123.571	512.746	309.827	437.988	546.189	250.087	157.926	183.275	412.602	948.705	716.409	808.216
CAETHG_RS02350	chemotaxis protein	63.3059	67.2519	68.4415	53.1077	13.1107	20.7468	25.0548	13.0949	35.4831	38.7282	34.8075	16.2166	7.06034	7.21288	9.71182
CAETHG_RS02355	hypothetical protein	89.2156	78.4608	90.4197	77.5415	146.561	106.936	130.947	175.662	124.298	91.9333	108.334	110.868	261.943	176.927	162.491
CAETHG_RS02360	amino acid permease	65.9868	71.8636	77.3122	91.2583	206.055	164.394	169.813	199.12	89.2326	78.5952	78.1566	117.723	253.238	245.197	220.879
CAETHG_RS02365	cysteine synthase A	114.596	82.2657	136.128	121.148	28.1041	43.206	28.0212	23.1884	103.691	76.2877	73.3018	47.7923	21.3199	6.22301	8.45957
CAETHG_RS02370	bifunctional cystathionine gamma-lyase/homocysteine desulfhydrase	68.3643	67.1102	67.5429	76.6044	20.5417	37.4697	25.4906	11.724	71.7346	70.4656	62.3267	37.6703	6.82685	7.19575	6.27046
CAETHG_RS02375	class I SAM-dependent methyltransferase	104.453	83.4292	76.0687	68.8211	15.8965	62.4541	36.8224	3.5283	51.8121	75.1315	58.6658	21.2565	4.79389	4.99741	7.24639
CAETHG_RS02380	hypothetical protein	101.632	86.5806	74.9753	60.4271	1085.65	1124.68	833.253	1208.42	192.391	255.689	245.3	422.512	772.769	1166.01	1423.73
CAETHG_RS02385	carboxylating nicotinate-nucleotide diphosphorylase	97.6483	77.3536	84.7611	111.075	871.84	823.284	673.172	990.389	684.33	536.763	735.523	1528.5	861.271	816.917	969.418
CAETHG_RS02390	L-aspartate oxidase	79.57	80.1208	78.7602	85.0855	748.281	742.825	799.715	940.767	354.219	288.899	364.871	688.099	628.243	696.105	846.431
CAETHG_RS02395	quinolinate synthase NadA	88.3189	81.4822	59.1483	74.0087	855.342	842.517	871.206	943.404	280.35	230.121	297.349	505.863	632.017	806.917	1014.52
CAETHG_RS02400	chemotaxis protein	91.0727	77.999	87.8582	97.4681	478.198	352.74	387.467	672.925	301.198	178.319	204.722	491.616	871.889	777.284	782.366
CAETHG_RS02405	N-formylglutamate amidohydrolase	77.359	78.4239	62.4832	64.9485	40.2902	53.7063	50.9969	25.8697	54.2698	57.2587	59.4979	43.2927	27.8961	74.911	79.3274
CAETHG_RS02410	serpin family protein	47.5849	73.9538	62.2025	56.3186	115.806	91.685	84.8649	137.398	70.2206	75.8401	62.7987	81.087	358.669	410.264	361.911
CAETHG_RS02415	biotin transporter BioY	39.1423	55.5828	37.1708	34.7588	40.9544	52.2929	44.8242	40.905	71.867	58.3028	58.2974	39.4297	91.3059	238.701	232.604
CAETHG_RS02420	DUF1284 domain-containing protein	64.9314	71.8094	27.1327	41.3897	84.7011	85.9664	67.689	101.519	62.1157	56.1742	52.6296	42.4728	252.878	359.473	361.253
CAETHG_RS02425	dihydrofolate reductase	52.177	76.1693	43.1108	46.7268	95.5005	82.3614	94.6911	46.5295	57.3461	63.9224	52.1033	42.048	141.792	253.069	207.847
CAETHG_RS02430	DUF2207 domain-containing protein	66.5647	68.9365	65.443	68.7827	125.054	92.4247	119.382	74.1998	44.103	56.9143	50.5664	50.29	58.3287	146.958	119.214
CAETHG_RS02435	4Fe-4S binding protein	87.1484	80.0427	81.2069	79.6022	148.165	125.886	148.758	120.75	83.8021	87.3086	96.7358	100.095	70.4886	146.338	123.298
CAETHG_RS02440	anti-sigma factor domain-containing protein	117.941	83.3996	86.4919	91.0424	36.217	52.7847	47.494	18.6701	37.3306	53.7028	44.7434	32.3379	11.7776	28.0967	23.3662
CAETHG_RS02445	RNA polymerase sigma-I factor	52.496	66.4364	45.1816	48.3435	17.9019	30.371	27.1424	16.2548	20.4598	26.2389	27.0273	11.7514	0.631011	24.8649	19.1958
CAETHG_RS02450	class I SAM-dependent methyltransferase	96.4395	96.7459	83.2411	77.9993	27.1592	32.6037	28.31	15.0703	60.8583	78.6737	71.5933	21.7901	27.4962	34.1524	26.3085
CAETHG_RS02455	hypothetical protein	53.8003	65.0509	55.2703	74.2837	18.6342	24.4034	45.3222	6.20393	48.8052	63.9224	54.7348	44.8512	9.63344	28.1188	23.8905
CAETHG_RS02460	hypothetical protein	50.9742	73.6987	49.5883	52.4039	22.6397	44.4734	25.4143	24.3519	68.4185	76.4679	66.1067	51.3484	24.9839	34.4915	41.5292
CAETHG_RS02465	MFS transporter	59.2781	78.2401	51.8036	48.4921	19.8471	49.8175	59.7656	22.0258	28.8788	27.9897	27.6539	21.2314	11.9705	40.5559	41.8436
CAETHG_RS02470	hypothetical protein	76.5263	128.193	91.196	96.5987	40.7624	120.11	103.189	11.6324	45.7549	63.9224	51.3139	21.024	2.25784	6.59034	8.95892
CAETHG_RS02475	sugar O-acetyltransferase	90.1348	99.4705	104.825	116.423	143.62	141.063	134.545	138	95.2296	78.5777	86.8774	84.2328	207.236	233.009	233.078
CAETHG_RS02485	class I SAM-dependent methyltransferase	65.902	80.7091	54.8164	47.9884	34.0599	58.1802	47.852	35.498	50.4212	71.1189	64.7449	37.4255	14.3545	38.128	52.0211
CAETHG_RS02490	NUDIX domain-containing protein	87.2055	93.3526	69.2815	74.1768	35.6068	44.2991	64.3336	49.7895	54.7115	52.9294	64.3623	51.4218	84.6761	44.999	45.6505
CAETHG_RS02495	GrpB family protein	70.3339	70.4633	56.8494	56.088	32.7635	72.4056	74.707	47.0408	76.1575	82.1859	72.1778	56.6801	25.4069	24.9129	30.4538
CAETHG_RS02500	NUDIX pyrophosphatase	87.2438	82.3451	86.0424	103.945	45.3265	46.993	70.8707	57.8474	101.568	90.7007	84.4919	80.308	21.48	15.6743	14.8508
CAETHG_RS02505	hypothetical protein	66.4975	76.5507	63.7403	80.2899	43.5606	47.539	85.7675	33.8396	48.1713	59.7716	63.9757	55.336	5.62993	46.5603	23.5802
CAETHG_RS02510	TetM/TetW/TetO/TetS family tetracycline resistance ribosomal protection protein	87.5442	81.3671	80.6895	72.4396	55.5306	56.229	53.1097	48.6022	86.9647	92.496	95.849	63.3843	76.5792	75.6421	75.3045
CAETHG_RS02515	ABC transporter permease	76.7819	81.6048	56.308	58.6836	9.12697	26.8935	20.613	9.11597	14.3427	38.6143	27.3244	12.8146	5.89802	11.6205	18.3323
CAETHG_RS02520	ABC transporter ATP-binding protein	71.6986	73.1344	59.9515	64.9801	29.1782	45.5935	37.3269	22.5196	64.6104	70.9743	67.8754	38.3071	22.6266	25.1418	18.3642
CAETHG_RS02525	LytTR family transcriptional regulator DNA-binding domain-containing protein	81.8269	77.2835	61.5869	64.1852	13.3102	30.5042	26.5921	23.2647	60.4255	74.1956	70.6741	48.7223	27.094	28.5581	29.5787
CAETHG_RS02530	DMT family transporter	60.1877	78.0974	56.1705	66.0334	25.4931	56.0403	62.0044	27.8874	45.1488	57.4677	47.3152	31.4105	7.53103	28.1646	20.8555
CAETHG_RS02535	cation transporter	64.6445	78.2855	106.21	78.5574	21.772	31.4476	28.0344	12.7916	57.0232	76.4433	56.8617	40.0733	25.325	35.8732	35.4662
CAETHG_RS02540	BREX-1 system adenine-specific DNA-methyltransferase PglX	82.8912	74.3664	62.7682	71.7039	19.9822	32.3994	30.7475	21.2253	50.8405	59.2982	56.4369	31.1096	16.3563	32.2169	28.3839
CAETHG_RS02545	hypothetical protein	89.4649	80.3986	106.615	100.777	66.1777	147.104	127.072	100.886	56.5593	53.7665	49.5801	67.0673	36.463	228.629	182.193
CAETHG_RS02550	YibE/F family protein	87.524	75.0713	98.1237	91.3857	131.716	138.397	120.268	99.9427	191.477	168.125	172.683	195.379	616.012	433.915	412.879
CAETHG_RS02555	ATP-dependent Clp protease ATP-binding subunit ClpA	79.1247	71.4435	84.5258	83.9168	123.23	116.137	127.412	119.095	121	111.415	121.577	145.301	204.275	167.414	161.317
CAETHG_RS02560	ATP-dependent Clp protease adaptor ClpS	82.3702	86.823	57.0389	51.7589	44.7222	62.2286	73.8105	44.6683	97.6104	94.6051	74.5235	71.762	109.821	144.46	127.097
CAETHG_RS02570	alpha/beta-type small acid-soluble spore protein	133.896	146.61	184.555	162.528	32.4074	100.797	90.0815	26.9736	50.9271	64.8488	42.1037	26.0007	8.3769	9.16917	5.53982
CAETHG_RS02575	methyl-accepting chemotaxis protein	83.1903	79.6541	96.9432	88.4269	232.578	138.163	169.411	185.278	175.552	111.696	141.316	204.697	209.038	180.446	115.393
CAETHG_RS02580	flavodoxin family protein	77.6731	110.29	152.327	112.966	468.927	321.803	337.249	357.919	229.545	181.933	165.176	227.953	1040.89	637.308	718.814
CAETHG_RS02585	MFS transporter	89.3342	90.8874	101.357	91.4261	117.539	93.8591	110.566	127.896	141.16	123.583	125.016	133.979	243.8	225.491	215.137
CAETHG_RS02590	helix-turn-helix transcriptional regulator	91.9526	76.1909	123.036	108.352	48.6111	58.3559	39.4106	43.1578	70.7321	44.4677	38.4425	29.2508	79.5806	84.0507	47.0884
CAETHG_RS02595	DUF2975 domain-containing protein	50.9389	53.5528	47.9634	53.611	75.8003	150.97	140.466	60.9878	25.3677	27.4469	30.6857	35.4756	11.4295	45.276	37.2529
CAETHG_RS02600	hypothetical protein	47.58	62.1615	78.5488	58.6376	37.9992	34.4518	33.5156	32.1144	33.6851	47.1271	40.1223	42.2129	54.4006	53.343	42.347
CAETHG_RS02605	hypothetical protein	41.835	73.7736	49.4094	30.3954	11.2556	44.2209	32.5903	8.74379	22.2735	29.6016	21.1931	16.5558	0.969809	12.0307	9.29964
CAETHG_RS02610	helix-turn-helix transcriptional regulator	52.7601	57.0931	55.2064	56.5127	19.3882	25.3908	33.6829	12.9099	31.5964	34.7324	32.1254	18.1479	0	11.5807	16.5714
CAETHG_RS02615	sigma-54-dependent Fis family transcriptional regulator	71.9213	72.3556	83.1936	75.8622	127.172	72.2849	116.604	112.906	92.5217	71.2941	81.4138	101.677	50.2217	78.7926	76.691
CAETHG_RS02620	NAD(P)-dependent alcohol dehydrogenase	143.25	100.699	172.217	152.761	1009	974.402	854.206	500.192	663.307	371.186	648.78	524.963	415.442	331.314	366.773
CAETHG_RS02625	sigma-54-dependent Fis family transcriptional regulator	88.2513	80.7708	91.3251	84.6525	231.622	203.552	274.717	151.329	90.3124	85.8272	93.061	77.5465	55.5948	88.3639	91.2452
CAETHG_RS02630	iron-containing alcohol dehydrogenase	350.816	120.403	198.462	227.305	2434.43	2932.17	3279.58	1433.44	1171.32	1005.01	1414.75	1058.44	2668.26	2636.68	3047.41
CAETHG_RS02635	heavy-metal-associated domain-containing protein	88.1212	80.7604	88.4325	79.8749	222.576	249.118	237.402	330.876	119.302	134.947	107.014	143.275	666.313	779.125	675.569
CAETHG_RS02640	copper-translocating P-type ATPase	66.4869	74.1944	69.8151	64.7603	30.5629	45.7003	48.9756	35.5378	68.8171	96.0792	84.4135	50.7802	121.332	103.639	82.2276
CAETHG_RS02645	metal-sensing transcriptional repressor	106.308	82.3391	77.5026	109.85	92.1243	57.581	96.0278	75.2836	94.3201	99.1156	107.861	47.8749	206.199	313.967	178.239
CAETHG_RS02650	HAD family hydrolase	75.9487	66.1388	45.0144	53.9805	10.7635	27.7511	22.4391	5.37524	24.6669	30.4612	27.3598	13.763	5.73833	27.0275	24.8392
CAETHG_RS02655	WG repeat-containing protein	95.147	89.9066	89.308	99.6459	258.296	237.993	184.622	299.754	186.201	131.22	152.574	314.551	110.165	295.108	222.031
CAETHG_RS02660	TerC family protein	59.1485	70.6555	66.0468	72.7898	116.951	84.2376	97.5254	84.1034	27.772	36.9092	33.8239	37.5324	177.15	244.863	249.1
CAETHG_RS02665	PadR family transcriptional regulator	91.628	79.1684	72.795	89.4209	249.971	156.241	170.551	263.289	119.037	71.7178	73.168	164.09	211.466	234.68	213.266
CAETHG_RS02670	DegV family protein	88.5785	74.8861	80.8036	68.8499	87.9221	85.0681	58.8186	68.1558	95.5482	90.4817	92.0648	130.29	169.433	99.8761	108.348
CAETHG_RS02675	uroporphyrinogen III decarboxylase	85.8771	76.6564	101.983	85.0281	61.1123	61.9924	56.3917	39.0247	122.8	128.876	110.692	112.128	105.657	59.5257	54.7168
CAETHG_RS02680	MFS transporter	87.2747	77.1969	96.8438	104.967	18.2031	53.6372	34.9529	14.3536	57.2112	62.1148	52.9273	36.3191	10.4011	13.2823	15.4766
CAETHG_RS02685	uroporphyrinogen III decarboxylase	90.3089	92.3215	90.101	83.3197	38.1726	48.3463	53.4024	20.0666	79.4564	103.723	87.4985	52.5884	37.0017	23.5902	24.9852
CAETHG_RS02690	hypothetical protein	38.4611	58.2835	45.2947	46.1716	30.2996	40.1763	47.3752	19.671	52.3763	66.5208	50.8325	34.6412	5.87405	79.2984	55.5502
CAETHG_RS02695	helix-turn-helix domain-containing protein	39.2862	69.1117	49.2556	39.1152	16.442	29.607	29.9927	26.0018	25.1203	31.9612	32.0421	17.3139	1.59377	34.89	39.349
CAETHG_RS02700	amino acid ABC transporter substrate-binding protein	84.7482	89.0074	83.9103	102.385	625.376	433.992	657.761	761.391	262.513	177.724	284.678	471.448	517.797	226.069	380.075
CAETHG_RS02705	hypothetical protein	58.1291	65.4934	60.4288	70.2899	37.2685	65.0757	86.3281	12.4079	39.0441	22.728	16.8415	22.4256	19.2669	10.5445	9.55618
CAETHG_RS02710	AI-2E family transporter	62.9573	81.9764	66.5177	73.3545	81.4908	114.191	142.706	119.376	41.5484	40.9998	46.0317	46.4204	11.796	193.983	189.731
CAETHG_RS02715	MOSC domain-containing protein	98.1701	90.7172	93.9595	88.8608	825.6	488.068	407.361	697.942	751.057	357.788	552.611	837.846	406.411	347.091	276.731
CAETHG_RS02720	cyclic pyranopterin monophosphate synthase MoaC	147.715	99.1919	141.826	224.253	911.788	492.672	532.628	793.634	2499.81	1077.43	1643.63	3416.03	299	129.32	128.618
CAETHG_RS02725	MogA/MoaB family molybdenum cofactor biosynthesis protein	120.871	80.6315	120.442	141.129	1042.6	626.553	805.552	767.308	639.557	295.69	416.129	758.069	327.123	192.778	192.882
CAETHG_RS02730	hypothetical protein	100.18	89.3896	109.067	164.542	169.779	178.958	254.668	235.749	125.809	79.5478	94.0316	151.996	56.1951	620.956	531.961
CAETHG_RS02735	LTA synthase family protein	81.8007	81.0126	62.1084	68.8782	87.8265	101.586	106.605	94.646	78.391	75.1212	86.5574	83.7919	173.178	281.842	227.126
CAETHG_RS02740	HAMP domain-containing protein	73.9158	72.612	59.4183	55.3632	64.4327	61.8475	50.3722	43.1472	77.0911	66.0573	65.7612	58.5974	58.7659	91.1513	83.1707
CAETHG_RS02745	response regulator transcription factor	100.082	74.4137	90.1778	79.4545	70.287	57.7975	61.3384	47.3458	60.7924	74.0154	69.2495	34.4253	116.615	117.932	103.944
CAETHG_RS02750	hypothetical protein	80.7217	80.5662	65.3118	54.3271	24.1818	29.3399	40.0338	35.5187	29.0596	35.6209	28.4441	35.0935	14.3398	106.653	101.398
CAETHG_RS02755	ABC transporter ATP-binding protein	86.362	71.414	56.0326	80.5635	69.0752	97.8239	80.3744	118.73	95.0859	116.273	109.978	125.661	126.439	192.256	156.112
CAETHG_RS02760	GntR family transcriptional regulator	75.1123	88.7204	67.942	91.1743	72.719	53.5684	41.0585	78.6839	65.0736	81.0723	67.7767	129.449	136.278	132.021	103.331
CAETHG_RS02765	MBL fold metallo-hydrolase	67.0815	82.8192	70.2774	58.0812	4.93622	29.0901	28.2996	0	38.7856	53.3392	40.9884	19.3068	0	1.39663	0
CAETHG_RS02770	NAD(P)H-dependent oxidoreductase	56.1524	84.6325	55.6651	45.5715	6.65508	26.1465	15.6084	3.32353	33.1178	40.5222	35.525	17.0194	1.29019	9.41477	7.25246
CAETHG_RS02775	BlaI/MecI/CopY family transcriptional regulator	65.0056	71.3701	73.2221	47.1582	35.7777	52.7113	74.5874	128.049	48.4147	32.7283	38.3986	46.6453	28.9003	100.384	79.5074
CAETHG_RS02780	M56 family metallopeptidase	59.2638	71.3601	57.3334	45.4769	38.8061	86.2988	103.034	138.217	28.3818	32.4007	23.3266	39.6524	9.93626	95.7088	89.7417
CAETHG_RS02785	amidase domain-containing protein	93.465	82.9009	94.8006	85.5617	21.2673	50.7298	46.4482	9.10359	41.9088	52.8054	54.2314	25.5945	10.9947	3.72497	7.27101
CAETHG_RS02790	M15 family metallopeptidase	94.7249	95.4794	120.35	122.828	7.40433	49.6956	23.1542	8.62798	56.2391	68.579	63.1555	40.8414	1.91393	1.74579	0.94929
CAETHG_RS02795	aldo/keto reductase	65.4944	78.8134	94.4991	86.8719	66.8669	84.9933	68.6752	55.9827	62.8415	62.4044	57.6565	50.8866	43.4648	83.466	66.5655
CAETHG_RS02800	carbamoyl-phosphate synthase (glutamine-hydrolyzing) large subunit	93.4013	77.3442	79.5396	103.561	1187.78	762.577	1290.08	1293.95	723.54	379.707	772.754	1195.96	1407.84	563.724	1113.67
CAETHG_RS02805	glutamine-hydrolyzing carbamoyl-phosphate synthase small subunit	61.1427	65.0696	46.7073	54.6749	702.327	419.669	718.955	673.17	384.942	204.191	425.188	667.715	968.771	395.049	730.577
CAETHG_RS02810	ornithine carbamoyltransferase	78.9842	84.6623	83.799	96.8543	880.384	602.778	975.843	883.781	763.348	412.242	883.043	1235.42	2135.51	641.512	1111.26
CAETHG_RS02815	fumarylacetoacetate hydrolase family protein	90.9718	76.7432	73.5958	69.2603	137.435	104.586	138.096	166.95	93.3946	79.8499	69.2403	89.4045	219.393	292.164	279.701
CAETHG_RS02820	class I SAM-dependent methyltransferase	110.241	76.5905	82.9054	122.347	161.258	98.5521	140.076	182.539	137.03	122.313	133.598	191.912	271.635	155.126	206.285
CAETHG_RS02825	DNA helicase RecQ	97.3458	79.8011	78.0106	93.7057	105.72	114.475	122.564	89.625	117.24	104.906	112.212	123.196	149.567	123.003	129.458
CAETHG_RS02830	hypothetical protein	96.7606	71.8449	74.5607	93.9705	60.8962	148.334	104.101	63.2557	51.0381	40.1082	44.5804	41.0404	23.6114	57.2024	61.2095
CAETHG_RS02835	hypothetical protein	110.187	90.1138	88.4325	107.468	33.8804	107.227	137.34	67.6792	33.5227	41.3236	29.345	31.713	7.29806	106.511	64.6731
CAETHG_RS02840	citrate lyase holo-[acyl-carrier protein] synthase	113.9	100.957	87.1471	106.159	281.68	272.41	232.634	168.805	99.8804	107.033	92.5302	116.04	82.3323	175.334	188.346
CAETHG_RS02845	2-hydroxycarboxylate transporter family protein	59.7162	67.347	77.9951	59.8548	35.1891	43.9889	23.3419	22.3661	72.8936	82.3035	65.595	48.1237	24.8071	33.0366	22.5575
CAETHG_RS02850	SLC13 family permease	101.993	89.9263	150.055	131.414	29.5112	48.862	36.914	20.2119	65.8097	83.3016	75.158	44.6483	33.3465	28.8663	22.0527
CAETHG_RS02855	citrate lyase subunit alpha	82.7253	72.2156	93.938	72.4469	20.3019	37.0324	35.5221	15.9323	87.3556	113.916	92.3988	51.4829	30.0811	12.514	14.8734
CAETHG_RS02860	citrate (pro-3S)-lyase subunit beta	57.3196	77.0078	79.3248	52.5423	22.2868	26.7545	30.9749	13.6033	97.9346	103.21	101.972	43.2122	23.5235	7.70698	9.52443
CAETHG_RS02865	citrate lyase acyl carrier protein	42.7254	67.5853	69.6741	72.6136	18.8225	33.2773	19.62	15.0398	86.7648	77.4817	81.6556	45.3043	42.3287	6.39063	7.72217
CAETHG_RS02870	[citrate (pro-3S)-lyase] ligase	80.3375	82.6556	71.1305	80.0138	19.4444	27.5864	27.0244	9.71049	51.493	69.6661	65.9014	38.3511	24.293	14.365	22.1593
CAETHG_RS02875	malate dehydrogenase	88.5364	113.064	98.3839	102.224	22.8758	50.5543	43.716	17.1362	80.385	105.611	89.4838	49.8984	18.4785	14.0234	13.1978
CAETHG_RS02880	triphosphoribosyl-dephospho-CoA synthase CitG	111.311	96.8988	103.475	108.202	28.1755	62.8953	37.3792	14.0708	50.3146	69.414	59.032	50.0916	15.8902	9.42124	11.1653
CAETHG_RS02885	ABC transporter substrate-binding protein	72.9055	81.5174	54.3006	45.823	18.5253	35.3207	44.2999	14.1493	62.7903	78.5012	74.6048	45.2447	34.2241	20.0408	22.0742
CAETHG_RS02890	ABC transporter permease	49.3718	64.8796	60.4407	53.3358	13.5248	38.3763	40.7274	7.50475	41.7206	58.2518	35.6523	19.8937	8.15735	9.77921	5.00929
CAETHG_RS02895	ABC transporter ATP-binding protein	98.0069	65.3735	103.054	124.299	8.9088	40.8343	24.7634	8.89806	32.6664	35.1446	42.2714	21.4428	11.5141	15.9639	12.1832
CAETHG_RS02900	thiaminase II	110.299	94.1367	103.104	99.9889	25.4103	44.9244	45.9108	6.76792	42.5936	71.4768	55.6917	42.8126	13.7933	8.62735	4.34372
CAETHG_RS02905	tryptophan-rich sensory protein	87.3158	84.9008	80.2247	82.649	20.0848	46.0303	39.5455	8.91582	50.2664	68.8984	56.7265	28.1999	6.92223	1.26282	5.72226
CAETHG_RS02910	LysR family transcriptional regulator	89.1228	65.6286	67.8668	87.4113	386.304	373.347	453.007	304.219	126.472	87.4951	90.2222	104.305	156.503	613.055	416.218
CAETHG_RS02915	molybdopterin-dependent oxidoreductase	102.201	77.1538	135.325	125.239	56.8219	62.3763	57.923	41.3131	84.9166	112.222	96.5742	78.188	23.1656	16.4315	15.8555
CAETHG_RS02920	4Fe-4S dicluster domain-containing protein	85.248	74.2143	126.178	98.889	39.9954	35.7123	26.5301	52.6577	64.7561	80.4486	76.4028	41.5694	11.9831	6.68678	3.72924
CAETHG_RS02925	molecular chaperone TorD family protein	69.8814	71.0815	94.5791	65.7625	26.7397	22.9808	19.1625	33.3844	83.1658	102.046	88.3611	52.2929	14.9037	8.98414	7.28498
CAETHG_RS02930	anaerobic sulfite reductase subunit AsrA	73.7869	78.7515	99.5805	72.9057	43.2863	53.9225	56.1255	43.2342	74.6595	75.6928	70.4909	56.5405	16.7835	17.0266	15.4307
CAETHG_RS02935	anaerobic sulfite reductase subunit AsrB	60.0995	90.2545	101.378	106.054	46.7627	50.1058	50.2213	38.2143	76.4553	88.9566	72.5208	57.9826	19.2302	20.8485	24.708
CAETHG_RS02940	SpoIID/LytB domain-containing protein	64.4638	78.6269	82.575	62.3642	93.4989	78.1022	81.9762	106.041	109.168	107.462	105.432	111.997	232.253	203.103	209.497
CAETHG_RS02945	ACT domain-containing protein	77.5561	88.5685	62.2539	63.3232	79.3805	40.966	89.7562	86.0039	47.2194	44.7687	40.1277	38.8603	20.345	147.7	139.375
CAETHG_RS02950	MarR family transcriptional regulator	82.7103	107.865	71.8514	48.9234	33.6451	68.6345	64.746	46.5295	62.3622	69.2492	56.1383	43.6054	2.00697	30.0227	21.236
CAETHG_RS02955	membrane protein	61.785	74.7415	48.5015	52.5697	19.7014	30.6386	25.6702	8.19902	24.0801	20.8381	20.5882	16.7945	1.27314	8.82583	5.89368
CAETHG_RS02960	hypothetical protein	69.737	88.2913	59.1325	58.8957	287.371	410.153	355.713	318.418	124.659	106.281	124.789	162.113	38.3016	444.649	336.193
CAETHG_RS02965	hypothetical protein	155.835	132.348	79.5892	92.9007	550.427	518.102	537.89	509.676	144.163	88.5079	108.822	120.753	2354.26	4053.97	2561.06
CAETHG_RS02970	phosphatase PAP2 family protein	56.6406	63.0889	39.3251	55.347	14.8414	45.3514	32.6595	18.1177	23.3228	14.1421	18.4437	12.8997	8.31204	21.4623	44.821
CAETHG_RS02975	SdpI family protein	98.9431	65.3572	77.095	67.5865	28.6681	75.0873	59.7656	41.3595	18.3541	21.8538	16.1937	11.5003	38.2867	47.7659	59.624
CAETHG_RS02980	D-glucuronyl C5-epimerase family protein	64.5604	64.719	53.7227	54.6344	13.044	32.9446	25.251	7.44471	33.1875	50.4987	46.1035	21.3043	14.8114	12.3898	10.2729
CAETHG_RS02985	antibiotic biosynthesis monooxygenase	77.6858	72.1865	70.4696	86.864	419.27	571.954	360.15	500.192	73.2078	54.6004	60.5241	140.16	389.853	1033.59	793.362
CAETHG_RS02990	alpha/beta fold hydrolase	57.4689	75.8611	78.4589	69.5452	111.152	70.6413	85.679	113.816	122.319	124	110.799	105.103	288.279	162.529	183.46
CAETHG_RS02995	TetR/AcrR family transcriptional regulator	74.9009	72.9542	65.7045	76.5903	107.974	63.2891	70.7971	83.4921	82.1022	81.2471	84.4041	82.7862	67.5241	116.286	107.172
CAETHG_RS03000	MerR family transcriptional regulator	91.7203	115.976	95.5071	94.3163	50.6851	102.494	68.3718	41.6904	49.9765	68.5248	54.5664	55.6155	13.8721	46.396	39.7537
CAETHG_RS03005	carboxymuconolactone decarboxylase family protein	78.7322	113.329	79.8049	78.3164	36.3595	80.3526	53.6918	18.1578	74.5965	95.6237	82.1535	56.5199	17.6221	13.7165	12.4308
CAETHG_RS03010	LysR family transcriptional regulator	55.473	89.3171	65.672	69.2948	14.663	22.8032	17.8317	2.44089	43.5246	62.4553	50.1103	19.1169	0	1.38289	0.626635
CAETHG_RS03015	HAMP domain-containing histidine kinase	68.4289	73.1251	60.8879	60.6918	37.4212	39.7555	52.5398	31.2739	29.2031	35.6289	33.9073	24.8152	23.0966	35.4366	28.9819
CAETHG_RS03020	erythromycin esterase family protein	79.5436	79.2961	71.8389	73.0182	24.2873	23.0324	32.3003	19.2391	45.1859	66.3644	61.0267	39.8118	16.8856	33.1738	28.7759
CAETHG_RS03025	ABC transporter permease	48.3211	57.7338	45.2445	40.6805	11.5561	29.7948	18.0687	1.44277	28.7534	41.1283	34.2704	23.4687	0	0.408703	3.33355
CAETHG_RS03030	ABC transporter permease	69.4678	66.8629	57.1261	61.9176	2.72033	17.3674	9.92458	1.35852	32.0618	39.1933	26.2764	17.1875	0	0.769675	0.697531
CAETHG_RS03035	ATP-binding cassette domain-containing protein	93.2117	80.3017	90.5893	109.292	10.6048	25.2962	26.8459	3.02631	69.835	109.655	96.017	34.6412	2.34962	0.85728	0
CAETHG_RS03040	response regulator transcription factor	122.052	84.5452	115.777	107.831	37.5954	69.0359	71.5614	62.0393	89.9043	100.93	84.7614	74.7521	60.8428	55.0351	35.6261
CAETHG_RS03045	CDP-alcohol phosphatidyltransferase family protein	54.7227	65.8593	60.7664	41.767	22.9024	36.8096	52.0862	29.1134	52.3497	59.28	61.3914	25.0566	17.76	35.3448	48.5817
CAETHG_RS03050	DUF5391 family protein	71.7338	70.8037	63.8679	53.2499	22.085	84.0561	71.94	46.8741	34.7059	31.2509	35.5542	33.2231	1.07038	42.1782	60.1685
CAETHG_RS03055	response regulator transcription factor	68.7225	68.5718	57.0966	54.3844	30.787	39.7881	37.1586	32.3683	42.4393	50.5821	37.8933	27.3008	100.523	120.575	106.364
CAETHG_RS03060	sensor histidine kinase	57.7168	66.038	52.1525	48.3346	61.5832	43.8009	61.9791	66.8115	26.1407	32.4165	29.8684	25.5563	30.4647	112.355	101.007
CAETHG_RS03065	ABC transporter ATP-binding protein	56.5251	74.6757	82.9054	64.0247	14.558	28.5977	27.3147	7.27023	35.8413	57.9297	45.8864	21.9	38.3832	25.5376	29.1165
CAETHG_RS03070	ABC transporter permease	59.3999	64.0643	45.8388	45.5067	13.6765	29.1049	29.106	5.69168	29.5518	31.4725	27.6185	15.4305	3.31426	19.0253	19.8722
CAETHG_RS03075	6-phosphofructokinase	119.036	79.1516	105.868	100.234	19.9862	47.3441	35.5388	16.4394	49.2671	64.9306	65.3471	33.9568	6.83761	5.98744	3.91894
CAETHG_RS03080	MFS transporter	68.5365	89.3935	103.686	87.2695	34.1763	47.9542	38.1691	10.5656	70.7568	103.56	85.7702	47.985	5.36359	3.22322	4.38166
CAETHG_RS03085	alcohol dehydrogenase catalytic domain-containing protein	78.1476	86.4682	124.04	117.056	13.1924	34.5535	41.2541	9.88236	82.9256	105.972	85.6978	49.6142	13.214	9.33145	7.61112
CAETHG_RS03090	transketolase	71.9622	83.2056	82.3774	73.2611	21.3641	31.4757	27.2181	16.5965	69.6329	85.9084	84.0733	37.138	13.3457	9.06696	9.73878
CAETHG_RS03095	transketolase	68.5583	71.3855	87.6675	69.6487	37.3974	35.4651	25.54	12.8801	89.1666	95.5518	85.6643	45.7824	14.0002	17.8783	19.5092
CAETHG_RS03100	alcohol dehydrogenase catalytic domain-containing protein	69.4095	81.4853	78.5219	63.2114	29.9861	35.7636	31.2567	13.9054	77.9761	92.5772	82.0296	39.3093	12.0418	10.6051	7.41428
CAETHG_RS03105	SDR family oxidoreductase	68.8259	66.5811	74.425	54.3271	34.1391	12.5743	23.7237	11.366	70.7861	68.8019	76.1723	56.492	7.72146	10.4641	9.84797
CAETHG_RS03110	MFS transporter	55.3113	80.968	81.5037	66.9961	13.8316	27.1708	22.4275	7.67496	41.8618	83.5604	70.8384	33.754	4.46912	2.39155	2.75849
CAETHG_RS03115	helix-turn-helix transcriptional regulator	52.0986	61.3876	52.3613	42.7001	21.0161	36.4674	51.1153	11.1951	25.6869	30.9999	27.0667	20.6552	1.08648	47.7676	35.7459
CAETHG_RS03120	ABC transporter permease	80.5643	67.3996	63.5415	56.3034	23.4557	26.8778	44.8242	13.0152	35.4947	47.383	32.6819	21.9552	8.58925	24.7023	36.7545
CAETHG_RS03125	ABC transporter ATP-binding protein	56.7613	62.51	52.2689	51.4162	72.8093	43.6352	51.4538	27.1165	53.0069	51.6459	48.5168	31.9305	60.2887	60.7533	60.4381
CAETHG_RS03130	zf-HC2 domain-containing protein	73.3024	67.5657	85.5566	91.1743	144.428	101.185	118.964	88.7716	82.5323	80.3794	81.8112	80.2217	75.971	91.4432	58.7873
CAETHG_RS03135	sigma-70 family RNA polymerase sigma factor	61.001	79.2041	66.6991	56.8601	141.073	119.949	149.245	107.254	92.6471	65.0058	96.339	78.553	64.495	49.4462	55.6094
CAETHG_RS03140	DUF2164 domain-containing protein	55.6555	62.8848	64.579	71.8874	34.3262	38.5316	56.2268	34.2849	17.9809	16.8217	9.97193	26.5567	1.90134	36.0734	32.6922
CAETHG_RS03145	pentapeptide repeat-containing protein	49.606	85.1376	108.138	80.7431	54.0123	34.483	32.373	16.1842	59.415	75.5025	76.885	36.5635	72.2508	51.5766	35.3163
CAETHG_RS03150	chloramphenicol acetyltransferase CAT	67.4762	85.9983	83.3456	81.43	44.5243	45.3514	58.4433	54.353	45.7818	47.5175	44.153	47.6296	72.8902	97.9803	116.281
CAETHG_RS03155	rubrerythrin family protein	65.5833	89.9876	107.553	82.3791	34.2467	94.9753	52.4968	58.3504	93.917	115.406	107.194	81.2171	154.656	111.145	120.356
CAETHG_RS03160	fructose-6-phosphate aldolase	92.1025	78.9492	105.062	91.6088	102.241	69.6468	55.0055	93.8824	88.1085	83.1557	76.5691	50.6065	122.762	97.9803	111.207
CAETHG_RS03165	glycyl-radical enzyme activating protein	88.2433	77.82	93.814	84.184	8.58156	28.8987	16.6125	23.2647	59.08	79.4824	64.402	44.9988	26.6187	19.771	25.1478
CAETHG_RS03170	formate C-acetyltransferase/glycerol dehydratase family glycyl radical enzyme	84.7949	90.0041	96.1492	86.6312	23.7379	20.5175	25.2386	12.803	65.9025	79.6383	70.4768	40.8518	21.7213	16.119	17.0429
CAETHG_RS03175	DUF2149 domain-containing protein	104.029	89.3317	123.971	120.932	62.6946	13.6841	58.0899	48.7037	45.6123	80.0523	70.8286	50.3005	58.0707	24.6368	18.7551
CAETHG_RS03185	MotA/TolQ/ExbB proton channel family protein	108.933	77.6117	137.751	135.787	20.7047	37.5437	38.1836	27.0428	80.9248	99.4348	121.993	68.0436	50.0198	15.7718	17.5605
CAETHG_RS03190	molybdate ABC transporter substrate-binding protein	161.458	89.1691	167.509	188.428	95.3971	74.9592	80.8773	91.4709	135.255	131.335	130.622	188.283	428.08	123.799	121.98
CAETHG_RS03200	Gfo/Idh/MocA family oxidoreductase	85.3612	76.9664	72.8347	79.8259	18.2913	30.3171	33.3661	3.42548	61.6802	101.178	70.1298	40.5863	0.886513	0	1.75881
CAETHG_RS03205	PTS fructose-like transporter subunit IIB	80.1023	87.8429	100.416	91.3709	3.48303	23.9472	14.5225	3.47884	56.5593	107.533	93.2577	33.5336	1.35048	0	0
CAETHG_RS03210	PTS fructose transporter subunit EIIC	76.4315	75.0963	129.034	90.4959	10.1549	40.8939	19.0533	5.07133	74.4711	105.202	81.9129	26.8863	1.18121	1.14927	1.04155
CAETHG_RS03215	PTS sugar transporter subunit IIA	98.3502	74.1984	98.1237	113.247	7.65791	30.0864	34.5904	2.54956	52.148	69.1763	60.5601	19.968	2.96921	0	1.30907
CAETHG_RS03220	DeoR/GlpR transcriptional regulator	53.2547	76.2181	70.2258	80.6267	293.763	225.372	249.844	332.822	61.2457	55.6501	66.3752	100.256	187.002	303.517	278.816
CAETHG_RS03225	diguanylate cyclase	90.0625	77.2826	82.9345	85.6102	30.6763	54.4909	44.9027	12.3861	44.446	51.72	46.0117	22.7791	6.07362	8.12539	7.53114
CAETHG_RS03230	hypothetical protein	59.3659	66.6198	54.6673	43.5681	0	6.65547	2.3544	4.51195	35.4947	48.0386	32.1519	14.9504	7.00614	0.639063	4.6333
CAETHG_RS03235	amidohydrolase	85.7223	75.4425	96.3609	103.782	195.338	79.9421	139.316	175.421	153.484	98.1613	126.892	171.672	224.227	101.082	142.354
CAETHG_RS03240	amidohydrolase family protein	70.6737	72.9109	57.7852	67.4499	74.9313	61.3312	77.4212	103.727	84.0103	75.0834	73.9599	97.6919	51.7351	42.9593	86.7978
CAETHG_RS03245	polyamine ABC transporter substrate-binding protein	78.2015	75.1411	54.1116	78.6078	992.418	441.749	787.958	1272.77	335.138	156.818	265.146	620.675	667.655	392.209	739.86
CAETHG_RS03250	ABC transporter ATP-binding protein	69.1763	72.0037	59.5795	76.355	100.014	79.6212	104.252	153.521	59.0074	65.7281	77.0712	101.359	120.826	92.0414	137.134
CAETHG_RS03255	ABC transporter permease	50.751	65.9207	54.8891	45.7215	57.1164	49.0872	69.9555	78.4405	55.3499	38.2065	54.6864	64.4414	37.0943	79.1851	88.2391
CAETHG_RS03260	ABC transporter permease	70.5776	76.7681	81.2233	68.7619	66.165	70.2923	95.7115	93.0589	89.8298	88.0091	76.885	102.378	104.188	125.694	140.227
CAETHG_RS03265	low specificity L-threonine aldolase	96.1907	91.395	115.397	99.3127	107.712	115.317	85.33	71.0045	91.9681	88.6784	79.2182	93.9802	160.372	106.36	110.2
CAETHG_RS03270	hypothetical protein	115.067	67.9259	80.1589	89.0875	51.4442	79.7227	60.7739	50.2404	29.343	26.2748	28.6718	24.7645	20.833	137.791	110.805
CAETHG_RS03275	hypothetical protein	79.0171	57.528	61.4114	72.7749	32.2073	61.0084	52.756	27.573	30.1267	29.9883	28.0691	26.3017	16.9477	56.6281	71.9663
CAETHG_RS03280	hypothetical protein	81.5039	67.3227	59.3866	47.5239	67.0521	64.3269	84.522	45.1667	33.4897	26.2108	27.4819	20.6428	10.2784	78.0914	66.3735
CAETHG_RS03290	radical SAM protein	109.065	81.9759	79.4108	89.9399	162.109	159.224	199.464	151.899	60.8423	40.1306	58.6242	58.3267	30.4555	174.718	164.341
CAETHG_RS03300	cysteine hydrolase	128.387	81.4644	104.762	122.535	76.231	70.7143	72.8393	40.1845	140.869	140.92	142.1	109.58	87.8504	73.692	54.8394
CAETHG_RS03305	MBL fold metallo-hydrolase	79.5079	91.3494	78.9575	79.8749	35.4938	78.4394	52.4135	16.2484	70.4964	82.1859	83.2049	46.2751	33.2583	19.248	16.3062
CAETHG_RS03310	Lrp/AsnC family transcriptional regulator	75.8206	99.2791	87.4712	67.72	27.0061	39.7881	59.116	5.39472	55.1711	87.0827	66.8167	37.376	18.848	41.2613	57.4756
CAETHG_RS03315	MerR family transcriptional regulator	66.8653	70.6473	67.0274	63.5048	28.972	71.1406	59.0264	23.6758	55.8759	64.6	55.7911	40.4137	5.10606	71.1664	74.2883
CAETHG_RS03320	ABC transporter ATP-binding protein	59.0315	76.0649	72.6464	63.7892	21.3147	19.0321	31.6436	5.16098	38.9088	51.1822	46.4089	29.9267	15.0262	13.7061	12.0901
CAETHG_RS03325	ABC transporter ATP-binding protein	85.484	81.0858	72.3932	63.8999	35.3198	36.4854	41.8945	25.5456	64.4356	77.5007	62.33	34.811	44.3894	35.1485	33.2593
CAETHG_RS03330	DUF4003 domain-containing protein	121.976	87.2857	95.3164	83.5099	116.046	98.6364	133.757	90.2727	88.843	81.147	80.1735	74.5283	54.5126	106.077	124.173
CAETHG_RS03335	DeoR/GlpR transcriptional regulator	110.012	95.461	102.196	116.922	26.1024	45.5783	39.3011	20.2774	44.0576	68.1507	63.4013	30.5407	4.4981	21.7456	12.6424
CAETHG_RS03340	ABC transporter ATP-binding protein	54.4856	55.734	53.3781	69.081	13.4301	25.2828	33.8313	7.82477	42.7961	43.7667	43.2416	22.897	0.867877	7.28302	3.73064
CAETHG_RS03345	ABC transporter permease	45.6124	64.3821	47.8732	36.7545	8.40642	22.0181	20.4461	2.79876	24.2191	32.2015	29.4409	12.646	0	2.37847	4.31106
CAETHG_RS03350	ABC transporter permease subunit	51.9965	62.5657	44.9812	47.7591	15.4748	24.0656	18.8189	3.86404	43.9078	59.7199	45.8916	24.0552	0	1.45945	3.96796
CAETHG_RS03355	extracellular solute-binding protein	76.6206	79.4383	75.1316	90.395	13.1298	35.7123	31.5834	11.0965	52.3763	75.5289	73.2536	31.6025	7.83206	4.00064	9.58208
CAETHG_RS03360	alkaline phosphatase family protein	79.5079	85.3437	53.3587	48.6456	21.0161	39.9078	24.8274	12.5944	60.1808	67.7673	61.2561	27.8213	11.408	10.3067	5.74808
CAETHG_RS03365	histidine phosphatase family protein	125.81	84.3397	92.5197	129.881	100.218	109.2	70.1869	48.4845	130.421	127.845	134.803	97.0521	153.002	115.192	111.221
CAETHG_RS03380	CGNR zinc finger domain-containing protein	51.0432	91.9763	72.5537	74.6676	41.1806	52.5819	60.0958	24.6786	38.8284	62.8629	44.6625	22.3017	9.58021	67.5783	65.9957
CAETHG_RS03385	flavodoxin family protein	96.8818	100.305	104.399	101.841	37.9586	44.0616	80.9326	56.8693	65.0736	74.5761	60.2317	35.2996	72.2508	63.4625	86.2711
CAETHG_RS03390	helix-turn-helix transcriptional regulator	62.6125	110.947	100.671	88.5756	113.136	120.927	149.147	96.3824	83.666	109.581	74.4333	58.0663	267.07	386.947	418.083
CAETHG_RS03395	acyl-CoA thioesterase/BAAT N-terminal domain-containing protein	92.2073	86.5806	85.2958	96.3982	28.9961	50.2587	37.3364	14.4806	54.501	75.1856	65.9014	29.764	26.1227	25.0946	26.4599
CAETHG_RS03400	MarR family transcriptional regulator	80.1156	68.9997	51.5387	68.6823	18.9903	55.9568	22.2693	9.48371	67.146	91.2013	73.2122	38.5664	18.4078	15.4474	15.2168
CAETHG_RS03405	transcription elongation factor GreA	107.002	81.1958	110.398	131.716	209.184	174.76	155.391	211.334	129.727	134.443	154.018	125.873	445.624	417.02	393.345
CAETHG_RS03410	phosphoribosyltransferase	95.5595	98.0647	65.6986	88.842	22.8533	32.8064	38.4811	10.535	47.8843	55.4798	46.4729	20.0984	4.08967	11.9372	7.21221
CAETHG_RS03415	hypothetical protein	83.6305	80.497	65.9734	69.9856	7.88751	42.6091	41.1086	1.9695	37.1849	43.9678	34.0839	15.425	0	0	1.01124
CAETHG_RS03420	sulfite exporter TauE/SafE family protein	50.93	64.2493	49.4304	53.5765	5.27384	17.2665	14.6595	3.51166	21.1796	29.549	22.6407	21.1562	0	3.97907	0.901527
CAETHG_RS03425	4Fe-4S binding protein	48.8406	69.9006	75.1225	88.759	14.2609	42.9549	30.7213	10.4454	26.8926	35.8748	33.5111	25.1716	8.10978	11.5667	5.36316
CAETHG_RS03430	hypothetical protein	60.108	58.413	37.1416	46.9665	14.9074	39.0454	25.8984	9.92628	16.9191	32.3873	27.7884	16.4455	0	17.5742	14.0157
CAETHG_RS03435	hypothetical protein	82.9075	73.6114	64.0373	67.4254	74.5369	121.175	120.562	118.089	21.5416	29.9774	30.4889	30.9319	36.8728	173.076	179.261
CAETHG_RS03440	LytTR family transcriptional regulator	68.1248	59.6318	58.7134	63.638	34.621	56.0077	44.5792	42.7156	38.4041	44.0121	55.218	52.6941	40.2709	193.605	186.946
CAETHG_RS03445	anion permease	57.7844	62.8963	58.3509	64.0309	28.5114	39.0054	35.0265	14.2385	26.1361	22.0061	28.2992	35.5379	87.6485	146.356	125.849
CAETHG_RS03450	AEC family transporter	64.0771	70.2214	60.2155	86.0757	14.7112	55.3892	37.0586	19.5913	45.5943	62.6607	63.1555	33.9335	23.2914	42.6638	38.9792
CAETHG_RS03455	RNA polymerase sigma factor	47.1368	76.4029	56.1727	55.0159	39.9305	33.6169	31.7123	17.0925	41.833	71.0973	53.4889	33.1808	9.58429	26.8993	24.378
CAETHG_RS03460	hypothetical protein	64.9963	72.9699	71.89	95.0121	32.5773	51.1959	67.9154	44.2518	59.3853	69.7335	70.2219	50.9673	37.3885	28.3892	29.7378
CAETHG_RS03465	ABC transporter ATP-binding protein	99.9084	71.883	88.0011	92.577	552.664	257.128	272.881	620.998	99.0388	57.3742	79.4836	165.184	222.744	829.676	819.035
CAETHG_RS03470	ABC transporter permease subunit	48.7817	46.9674	47.0348	46.9703	115.814	106.461	126.913	195.757	52.1107	35.1446	38.2456	61.6481	67.933	257.102	242.141
CAETHG_RS03475	ABC transporter substrate-binding protein	65.8507	77.5013	75.6854	107.076	434.239	293.5	275.317	522.024	303.09	186.2	231.76	519.897	1206.78	785.299	661.758
CAETHG_RS03480	NDP-sugar synthase	54.3978	73.3538	76.8163	61.7338	42.1113	29.9872	32.9217	43.112	49.0809	57.7829	54.5921	39.91	71.8426	55.7014	79.3649
CAETHG_RS03485	glycosyltransferase family 4 protein	55.7993	66.0697	66.4957	65.0145	24.0752	22.7008	25.0954	34.6266	44.3913	50.2129	49.9369	35.9274	81.3988	61.3055	72.3504
CAETHG_RS03490	glycosyl transferase	45.9627	74.7317	61.853	57.3484	37.6872	43.1857	29.4631	36.5962	48.2568	63.2041	47.1893	37.796	103.911	73.7526	86.972
CAETHG_RS03495	glycerol dehydrogenase	77.9789	72.2139	107.868	110.201	724.892	174.98	302.03	529.72	480.007	146.811	223.473	479.317	146.089	233.486	239.167
CAETHG_RS03500	SDR family oxidoreductase	74.8471	65.9207	62.8938	67.5494	64.256	69.4234	80.3744	94.6634	73.2078	92.0262	75.1333	78.2964	80.9707	84.5382	103.388
CAETHG_RS03505	hypothetical protein	80.684	69.0493	62.3998	68.4845	69.4649	58.4815	48.2722	50.6593	44.4734	43.4975	48.9549	35.1644	23.086	53.6586	56.5455
CAETHG_RS03510	hypothetical protein	83.6835	76.7889	76.3446	61.5439	60.3267	59.2528	67.075	57.576	65.3076	66.2217	64.973	60.5008	45.7415	68.6533	69.7807
CAETHG_RS03515	protein kinase-like protein	56.5031	66.7154	50.5008	59.1155	22.7016	57.6019	33.5233	7.55808	38.6478	46.725	57.7056	30.7356	2.20053	30.5096	28.1349
CAETHG_RS03520	MFS transporter	75.8206	76.026	82.1159	70.2502	26.2345	48.5036	44.2364	20.8082	50.1188	53.7319	53.6103	32.9652	14.9588	31.6555	21.7636
CAETHG_RS03525	DUF1016 family protein	104.461	82.3093	83.3306	94.0066	96.5158	137.973	123.516	146.985	95.1075	100.637	93.9236	121.328	119.677	300.655	274.434
CAETHG_RS03530	ribonuclease Z	121.563	101.402	109.086	116.344	40.4559	43.3481	43.448	26.9381	57.1534	77.3797	62.3245	44.9988	59.4168	31.9111	24.8335
CAETHG_RS03535	helix-turn-helix transcriptional regulator	94.7648	111.946	112.931	169.033	1450.45	1978.65	766.453	1458.76	63.3148	81.1987	83.6384	78.7927	542.857	4145.15	2740.3
CAETHG_RS03540	biotin--[acetyl-CoA-carboxylase] ligase	81.6281	74.3438	94.4619	98.464	111.805	86.5211	135.378	109.415	71.5809	63.9224	58.9452	93.1003	91.5177	149.86	140.157
CAETHG_RS03545	beta-aspartyl-peptidase	73.5397	87.0257	99.5718	87.9651	73.7705	66.8113	72.9017	74.6385	98.3631	112.07	93.191	89.9331	205.051	126.589	122.093
CAETHG_RS03550	4Fe-4S binding protein	154.888	119.312	147.889	116.855	120.528	132.401	123.982	121.967	85.5648	91.9394	112.336	85.8854	128.514	102.305	106.135
CAETHG_RS03555	methyl-accepting chemotaxis protein	303.686	109.669	156.199	509.463	482.06	372.682	382.846	641.972	164.806	172.776	153.312	300.633	327.223	471.448	460.497
CAETHG_RS03560	ATP-binding protein	85.9031	88.8317	73.5335	83.4519	232.523	180.638	212.817	302.644	147.689	114.227	118.348	237.907	437.903	321.15	337.375
CAETHG_RS03565	ATP-dependent sacrificial sulfur transferase LarE	81.5465	91.6168	82.1159	83.2104	211.598	159.561	162.221	283.608	102.258	102.557	93.9236	104.324	240.307	314.019	326.24
CAETHG_RS03570	asparagine synthase (glutamine-hydrolyzing)	75.0534	87.3082	95.2737	88.747	856.446	456.073	418.846	963.326	263.58	153.872	159.226	419.293	1759.44	1844.26	1558.87
CAETHG_RS03575	polysaccharide deacetylase	89.1267	89.959	118.734	111.601	1557.2	857.531	755.22	1516.27	516.038	280.275	273.821	900.946	1721.89	2855.51	2209.62
CAETHG_RS03580	glutamine--tRNA ligase/YqeY domain fusion protein	80.5699	85.1178	92.1837	100.694	563.063	309.227	370.946	629.575	274.155	156.229	206.567	409.652	999.252	1181.6	1287.32
CAETHG_RS03585	membrane protein insertase YidC	50.4541	82.6318	53.9273	69.8719	231.622	183.025	225.098	198.294	75.7164	71.0912	59.6141	57.6359	110.74	532.155	516.212
CAETHG_RS03595	methyltransferase domain-containing protein	44.8027	80.8489	47.4219	56.4316	64.2881	80.5311	127.226	84.6836	72.7197	88.8521	94.4175	73.4439	98.2611	133.125	174.161
CAETHG_RS03600	DegT/DnrJ/EryC1/StrS aminotransferase family protein	53.8145	64.6556	64.8055	65.8511	150.781	147.165	196.709	168.595	115.245	114.507	143.988	158.634	152.958	226.453	248.266
CAETHG_RS03605	DegT/DnrJ/EryC1/StrS family aminotransferase	64.2866	76.0335	70.9351	66.5055	170.399	196.728	221.245	243.844	76.2092	83.7486	85.7835	93.54	249.207	307.596	331.911
CAETHG_RS03610	hypothetical protein	87.3216	80.3408	76.616	77.4649	78.7136	88.357	65.3042	83.4321	54.6955	56.2076	52.2667	65.7303	59.1709	112.718	139.636
CAETHG_RS03615	D-glucuronyl C5-epimerase family protein	63.2652	68.336	60.1009	72.4656	51.956	56.9194	56.2405	43.9098	47.6276	49.6984	44.6999	34.8709	61.2098	96.1165	118.363
CAETHG_RS03625	phage integrase family protein	75.1349	76.8662	61.6816	64.6987	68.9467	91.5127	85.4648	104.226	39.0441	41.5495	37.8933	29.1533	33.9579	87.5197	93.6506
CAETHG_RS03630	GNAT family N-acetyltransferase	76.4425	80.6138	60.7307	61.4941	33.6763	77.1793	79.5674	51.5748	45.8651	54.6806	53.2637	24.3169	30.4672	57.1692	49.5079
CAETHG_RS03635	ABC-2 transporter permease	40.711	66.3784	38.6892	55.2468	22.4301	20.3361	23.3805	22.4031	33.4406	45.5743	44.4428	16.6116	7.35888	37.1012	38.4902
CAETHG_RS03640	ABC transporter ATP-binding protein	66.313	65.8135	79.9655	65.7693	38.3257	33.7493	41.3273	23.7597	53.9972	75.2561	71.6659	38.9665	34.3319	36.6442	48.1198
CAETHG_RS03645	AbrB/MazE/SpoVT family DNA-binding domain-containing protein	49.1503	69.3094	41.345	52.2818	106.481	76.0625	25.2257	67.6792	38.03	71.3938	54.1333	43.6863	106.969	90.3818	78.1869
CAETHG_RS03650	DUF2127 domain-containing protein	71.9028	75.6962	59.3211	83.0501	6.94444	25.0097	12.0645	0	20.6134	23.0279	19.6135	12.5361	0	0	0
CAETHG_RS03655	DUF1847 domain-containing protein	93.1266	86.752	68.2944	86.1226	114.388	141.346	150.006	151.106	81.1809	55.6947	66.2821	111.018	46.498	251.085	281.008
CAETHG_RS03660	SufD family Fe-S cluster assembly protein	122.551	95.4812	122.711	123.169	41.2745	57.2327	55.6774	35.1623	111.918	116.601	109.442	67.2038	35.3017	27.1342	22.7232
CAETHG_RS03665	ATP-binding cassette domain-containing protein	78.9213	69.5341	68.4989	63.638	22.9109	37.5052	33.4344	18.3067	43.2046	47.1558	53.8375	31.2488	14.2133	20.3112	17.2325
CAETHG_RS03670	permease	51.9451	57.9705	50.8487	51.1199	8.28188	12.2017	10.791	10.3399	32.5368	29.1202	36.4899	24.9174	4.81672	4.68646	6.37079
CAETHG_RS03675	permease	51.8051	75.6464	55.0617	56.0632	21.0954	55.2529	46.4217	11.7055	39.2897	45.0271	42.8981	29.6187	0	3.97907	6.01018
CAETHG_RS03680	helix-turn-helix transcriptional regulator	98.5053	100.801	83.3456	77.613	62.6638	93.9422	51.5676	32.9412	43.1904	39.5979	54.7721	33.7377	58.8236	40.1253	47.3581
CAETHG_RS03685	threonylcarbamoyl-AMP synthase	96.4696	87.2732	77.6668	84.1812	214.969	148.542	179.037	240.604	134.674	105.981	99.2183	176.155	275.181	219.449	226.855
CAETHG_RS03690	DUF362 domain-containing protein	173.315	92.1199	185.427	181.53	373.673	235.942	300.889	282.386	304.482	171.929	250.612	320.621	832.513	472.407	477.049
CAETHG_RS03695	DUF2935 domain-containing protein	81.8361	82.6318	60.7457	62.7055	22.0592	36.491	20.5735	12.7557	71.1552	84.035	83.0269	39.8212	7.20257	15.7675	16.6712
CAETHG_RS03715	tyrosine-type recombinase/integrase	83.9395	94.018	92.7816	106.849	344.173	212.029	195.3	441.394	144.015	129.242	111.126	197.296	574.058	503.027	588.515
CAETHG_RS03720	radical SAM protein	69.5392	81.5548	91.214	80.7759	483.439	275.531	209.828	606.397	194.374	130.341	133.709	313.764	759.182	682.994	757.032
CAETHG_RS03725	HAMP domain-containing histidine kinase	71.7969	75.7731	68.9404	74.7229	49.2878	56.0542	49.5735	50.092	33.0652	46.2733	43.3736	30.6986	32.186	63.3651	63.634
CAETHG_RS03730	response regulator transcription factor	62.431	83.1173	53.0595	61.2606	45.3703	27.0559	35.4696	46.9341	62.8101	73.9276	65.9014	51.6764	67.2246	60.975	67.3088
CAETHG_RS03735	ABC transporter permease subunit	65.0594	73.1307	46.9988	51.6846	8.67456	17.0403	22.103	11.5521	45.4393	51.5787	49	25.5188	0.747422	5.99948	7.66142
CAETHG_RS03740	ABC transporter ATP-binding protein	98.1107	85.5261	76.9532	92.1634	8.36152	28.1577	21.167	2.38613	37.5424	50.4003	50.6054	30.1883	0.926292	1.0139	1.53144
CAETHG_RS03745	sugar phosphate isomerase/epimerase	80.5759	90.6511	89.0924	89.0546	61.187	49.171	75.376	47.2239	79.3995	85.3888	78.2375	56.0641	44.7523	59.018	46.3546
CAETHG_RS03750	DNA mismatch repair protein	65.4041	69.6339	62.3111	51.9696	33.8265	40.8018	47.6316	32.0075	36.6816	38.6791	37.4106	28.5677	13.5758	44.4953	34.3901
CAETHG_RS03755	flavodoxin	95.4998	104.093	59.5412	70.2536	57.1732	93.5925	83.8756	44.4145	53.242	61.7432	47.3667	25.4837	10.6734	50.9254	59.7261
CAETHG_RS03760	MATE family efflux transporter	87.2835	76.1451	59.6043	87.7217	10.6716	41.9265	32.5156	6.55922	30.9601	48.7162	38.6723	19.2643	3.18285	3.25162	2.94684
CAETHG_RS03765	MarR family transcriptional regulator	44.2194	82.9276	51.7875	54.1618	28.079	22.5648	31.9296	7.64868	44.1252	49.912	41.5269	41.472	35.6305	26.0002	26.1813
CAETHG_RS03770	hypothetical protein	42.2982	43.0132	41.1211	51.7589	0	10.9815	7.76953	0	25.3787	23.0121	20.2098	13.4554	0	1.05445	0
CAETHG_RS03775	ATP-binding cassette domain-containing protein	75.9802	99.2278	104.58	98.6305	36.8869	52.4714	39.7757	8.893	80.6202	123.045	105.187	33.6767	7.39769	6.11799	3.91379
CAETHG_RS03780	hypothetical protein	83.8194	94.3019	98.2847	88.3878	10.005	23.0931	25.5508	6.99503	60.7936	87.3463	78.6689	34.3157	5.81885	4.38766	6.67009
CAETHG_RS03785	hypothetical protein	71.3299	76.0778	67.6779	56.3363	15.2116	14.9408	9.5137	6.07732	39.0441	52.1815	50.0089	24.714	1.1796	3.44312	1.95024
CAETHG_RS03790	transposase	54.7993	68.6251	79.5892	115.02	240.812	123.894	131.484	206.161	312.353	133.745	215.7	379.511	333.465	160.602	104.383
CAETHG_RS03795	HAMP domain-containing histidine kinase	114.347	89.7919	175.257	226.119	158.109	89.8488	114.188	138.742	146.711	137.917	148.511	220.858	261.416	127.174	109.751
CAETHG_RS03800	ABC transporter ATP-binding protein	146.95	81.0516	189.083	174.674	155.285	93.1181	90.3037	135.507	172.959	142.424	146.255	271.468	231.963	116.082	100.172
CAETHG_RS03805	ABC transporter permease	133.754	85.6536	164.773	162.767	139.919	82.7113	99.9325	157.866	141.156	111.697	123.677	180.34	215.831	117.786	97.0013
CAETHG_RS03810	GNAT family N-acetyltransferase	130.866	81.8069	108.449	78.6876	17.627	39.573	31.4981	15.0906	31.6574	41.4632	29.8709	16.6677	0	38.4733	23.2448
CAETHG_RS03815	hypothetical protein	112.621	104.019	145.133	81.1905	17.5381	12.9194	36.5625	0	71.1981	115.812	65.3846	34.298	6.80007	0	0
CAETHG_RS03825	hypothetical protein	154.792	103.301	132.649	110.078	17.4696	40.0368	12.1399	0	12.2013	25.9685	41.4458	14.016	0	0	0
CAETHG_RS03830	hypothetical protein	104.715	90.8647	128.718	166.14	27.6063	54.2297	37.4088	0	99.7795	102.276	77.6579	43.1901	6.42229	0.781077	6.37079
CAETHG_RS03835	hypothetical protein	77.1061	86.7068	79.451	78.6269	9.70533	19.0651	18.2098	7.75491	69.1407	77.9054	70.3921	37.376	3.01045	11.5331	4.97718
CAETHG_RS03840	hydroxylamine reductase	106.804	91.434	88.2768	105.553	95.7957	77.9791	65.658	57.015	104.828	93.8579	94.7333	80.5427	31.2917	29.146	23.3857
CAETHG_RS03845	NAD(P)/FAD-dependent oxidoreductase	82.0504	90.0156	71.5368	64.2896	15.1498	36.7043	46.3224	23.2017	46.5567	47.4654	47.9229	29.7793	3.13283	15.1453	21.236
CAETHG_RS03860	fructuronate transporter	76.306	91.1878	96.9356	77.0919	48.9043	120.084	72.0703	12.6324	62.2763	97.7636	76.301	32.4715	10.4617	16.2224	9.29674
CAETHG_RS03865	glucarate dehydratase	109.824	83.9118	103.401	109.832	68.8927	90.4936	72.6771	43.1097	86.0884	105.636	102.681	80.9121	56.9639	30.5299	31.4992
CAETHG_RS03870	hypothetical protein	105.374	108.33	95.5071	99.6839	39.753	73.2101	59.5664	34.742	110.625	128.697	122.101	61.2967	17.3402	20.3861	29.9427
CAETHG_RS03875	DASS family sodium-coupled anion symporter	74.6683	79.1594	67.0109	69.9526	21.6049	32.5884	28.1505	17.7255	50.523	64.0547	59.8866	37.1439	33.5076	40.8246	30.469
CAETHG_RS03880	polyamine aminopropyltransferase	104.808	82.1177	92.535	101.285	167.772	194.975	177.551	172.687	130.818	119.058	90.2842	153.357	186.213	207.992	200.647
CAETHG_RS03885	aldo/keto reductase	90.904	89.7436	87.5481	93.9329	94.4135	126.898	88.0546	78.1695	102.816	116.339	106.522	115.118	133.423	105.797	109.896
CAETHG_RS03890	helix-turn-helix domain-containing protein	88.1212	76.1278	65.9789	59.9062	32.0276	65.7747	44.5129	31.0196	59.4813	63.9224	55.919	33.872	26.3414	32.6771	47.2832
CAETHG_RS03895	dihydrodipicolinate synthase family protein	96.4199	76.4573	70.5389	62.9917	24.9287	179.965	92.2469	16.1842	33.9514	50.0262	40.9772	21.7506	1.93313	31.7394	44.4251
CAETHG_RS03900	5S ribosomal RNA	724.949	238.962	472.774	2245.1	28.6681	65.7014	49.8046	0	5.00566	6.55614	0	0	122.271	37.8522	34.3042
CAETHG_RS03905	23S ribosomal RNA	807.303	103.746	375.525	2754.48	38759.3	18111.7	10201.2	34324.5	59.3152	18.2951	18.5996	76.7417	29.5197	5.13924	5.74758
CAETHG_RS03910	16S ribosomal RNA	372.065	50.4739	142.367	970.267	707.732	669.039	519.25	700.982	510.28	225.057	374.681	656.782	7.72583	6.47289	1.13539
CAETHG_RS03915	adenosine deaminase	77.4621	86.6413	74.4694	61.798	84.9983	72.782	69.2896	68.5697	63.3611	45.6054	59.8316	66.8834	359.141	668.129	682.624
CAETHG_RS03920	GGDEF domain-containing protein	126.571	91.8592	98.9516	121.745	183.337	246.494	247.497	259.664	111.78	110.318	125.292	130.213	8.74001	203.238	188.812
CAETHG_RS03925	SpoIIE family protein phosphatase	87.5623	84.1947	65.0281	74.229	73.4444	104.927	104.395	77.5996	91.5693	91.4069	87.0189	88.3876	47.3043	65.9463	67.3913
CAETHG_RS03930	DUF1987 domain-containing protein	53.0467	56.6291	51.8159	51.6691	61.1436	40.0368	88.0142	72.7023	51.8555	45.9442	51.3139	38.544	16.9338	40.3658	52.2604
CAETHG_RS03935	hypothetical protein	75.2267	86.219	69.9685	64.7777	159.722	168.946	136.607	139.077	91.1745	77.9712	81.894	76.395	50.8137	84.0087	74.5592
CAETHG_RS03940	DUF4317 domain-containing protein	136.078	98.6	110.258	148.923	44.7984	72.0867	80.4772	73.3047	86.3764	85.6658	97.883	129.048	21.435	16.9899	21.9963
CAETHG_RS03945	HesB-like protein	86.9007	117.385	185.01	118.551	493.644	385.316	388.476	424.479	227.757	185.038	167.307	261.632	498.15	667.821	645.461
CAETHG_RS03950	tRNA 4-thiouridine(8) synthase ThiI	124.166	90.1074	121.856	118.869	99.7739	104.723	92.7857	91.8377	113.751	134.22	131.947	110.657	138.813	85.5187	80.0111
CAETHG_RS03955	cysteine desulfurase	106.612	91.2134	104.299	125.187	127.834	147.772	128.125	93.3044	107.655	96.1366	102.649	113.607	54.5217	45.9063	53.7062
CAETHG_RS03960	polysaccharide deacetylase	76.0625	101.227	64.6662	90.4583	20.1871	54.9076	38.8476	7.75491	65.0736	86.8279	84.7337	35.5072	4.81672	1.31807	6.76896
CAETHG_RS03965	IDEAL domain-containing protein	79.047	90.4286	66.0039	78.4858	52.2119	107.87	61.931	39.5613	70.7321	66.084	60.4096	52.0014	46.771	154.857	130.186
CAETHG_RS03970	PD-(D/E)XK nuclease family protein	125.684	85.0155	106.593	139.233	38.3947	31.6775	43.2233	32.2127	65.163	57.4248	61.941	43.4342	48.8288	118.192	123.653
CAETHG_RS03975	ATP-dependent helicase	97.8142	86.3824	86.2036	94.2176	73.623	69.3202	54.5137	52.2347	80.3224	78.5531	82.085	77.9092	89.7721	67.8069	69.1326
CAETHG_RS03980	hypothetical protein	98.3524	89.6406	78.4013	101.93	42.8309	39.3368	46.3852	32.2234	41.0838	54.3817	52.4097	28.7851	10.3524	39.3453	47.4956
CAETHG_RS03985	class I SAM-dependent methyltransferase	124.556	91.7535	99.4026	108.104	404.764	306.741	390.443	366.581	266.39	195.489	269.89	358.242	432.773	411.371	413.214
CAETHG_RS03990	HlyC/CorC family transporter	111.06	85.7675	82.9429	97.689	139.652	169.391	186.784	126.879	108.407	89.4625	102.36	95.1697	55.4521	188.516	144.098
CAETHG_RS04010	aspartyl-phosphate phosphatase Spo0E family protein	138.179	111.241	155.519	101.634	19.2768	25.2449	33.4893	12.8357	57.2199	44.0844	43.5555	23.1989	0	12.7262	3.29523
CAETHG_RS04015	accessory gene regulator B family protein	76.2239	60.1735	54.0688	46.1017	28.3564	77.5868	76.0062	18.2072	11.6708	24.3183	26.086	18.2818	25.1307	81.9494	84.1359
CAETHG_RS04020	GHKL domain-containing protein	63.3191	73.7205	42.8189	46.7349	100.953	146.255	171	102.512	62.5764	61.4694	67.575	51.6346	65.2377	353.23	344.066
CAETHG_RS04025	radical SAM protein	62.7908	95.653	53.8531	54.0692	41.4094	86.0375	71.3867	68.4023	55.0623	65.0151	52.3597	53.6682	40.1393	93.7293	84.5354
CAETHG_RS04030	EAL domain-containing protein	110.609	83.0463	69.6719	85.9474	159.302	155.312	173.405	184.944	149.033	130.668	146.832	188.885	59.2593	148.355	144.549
CAETHG_RS04035	30S ribosomal protein S1	103.947	94.2472	84.3821	101.703	208.628	212.365	185.836	265.206	186.776	168.183	191.556	277.325	107.365	93.6398	106.747
CAETHG_RS04040	P1 family peptidase	140.85	100.277	154.113	127.49	123.022	184.802	115.663	120.465	238.814	244.932	256.71	267.075	126.731	101.692	83.8099
CAETHG_RS04045	ECF transporter S component	50.2877	84.5061	63.9676	72.2523	382.144	563.012	558.065	510.171	148.645	208.316	187.864	227.671	1054.79	1328.51	978.417
CAETHG_RS04050	hypothetical protein	96.1956	91.3633	70.3029	77.9057	85.4939	70.218	76.8246	76.5574	82.6181	94.5562	78.4344	92.6886	58.0102	59.2218	58.3954
CAETHG_RS04055	alpha/beta-type small acid-soluble spore protein	124.803	138.791	116.57	135.061	62.1141	66.5547	23.544	33.8396	73.9472	83.2928	116.742	37.376	63.4931	65.504	30.406
CAETHG_RS04060	ATP-binding cassette domain-containing protein	139.239	94.7856	120.287	134.499	227.084	143.009	123.923	129.415	239.303	135.176	158.002	231.49	487.369	373.783	272.3
CAETHG_RS04065	cobalt ECF transporter T component CbiQ	113.757	89.5744	89.8901	84.2637	244.361	134.084	142.299	118.625	263.87	147.045	181.832	216.042	181.024	302.431	234.529
CAETHG_RS04075	DUF503 domain-containing protein	127.377	91.1506	94.3583	127.47	165.211	173.591	216.265	153.499	185.158	151.569	190.118	201.137	253.25	268.505	205.901
CAETHG_RS04080	hypothetical protein	55.0302	74.2842	62.5983	67.8488	8.37494	16.4517	17.4596	8.36485	13.1609	41.6573	21.2884	25.1973	0	10.663	3.22118
CAETHG_RS04085	hypothetical protein	79.5079	80.253	112.702	126.479	39.23	96.3291	78.8636	8.39629	64.5843	99.9688	68.3789	30.3505	10.8648	3.17129	1.43702
CAETHG_RS04090	hydrogenase maturation protease	117.056	81.7097	100.984	102.034	7.21325	2.36162	15.0378	0	60.4554	61.0356	58.6735	28.9363	0	9.5241	3.08264
CAETHG_RS04095	nickel-dependent hydrogenase large subunit	88.9043	79.6541	78.9575	84.3355	17.7469	22.9772	25.2257	3.22282	51.5518	62.2621	68.897	25.241	1.2511	1.14118	0.413688
CAETHG_RS04100	hydrogenase small subunit	83.7675	84.8981	110.666	108.198	19.0361	37.3945	19.8427	6.33772	61.1588	86.6326	73.1199	35.1275	2.95236	1.79533	1.95245
CAETHG_RS04105	alpha/beta hydrolase	87.6665	94.4917	120.944	106.657	80.383	51.4385	49.5117	53.5241	108.456	118.653	98.6547	73.2864	25.5003	31.358	24.6712
CAETHG_RS04110	alpha/beta hydrolase fold domain-containing protein	96.4925	77.6813	76.3859	69.4392	129.228	54.3976	55.3248	64.5362	111.209	106.867	87.9876	88.1751	37.5794	23.5049	39.349
CAETHG_RS04115	MFS transporter	96.2828	91.8665	121.114	102.978	84.4297	54.4469	56.0046	48.5525	125.531	112.34	95.6727	92.8842	14.5494	13.995	10.9338
CAETHG_RS04120	MFS transporter	67.6214	71.8878	80.2525	71.528	36.3368	51.2471	31.0781	23.2647	57.1021	63.2831	52.4191	29.1533	2.89003	6.85395	6.68933
CAETHG_RS04125	FAD-dependent oxidoreductase	78.1435	84.6247	122.509	99.8125	60.4668	39.9743	41.2112	52.8447	101.113	97.529	79.4124	81.8658	14.4276	11.0216	11.3303
CAETHG_RS04130	sugar phosphate isomerase/epimerase	80.3275	79.3804	80.6832	93.8736	47.386	20.1265	24.0295	35.8165	69.7696	92.2591	88.982	57.0274	7.9451	6.88475	6.23943
CAETHG_RS04135	FAD-dependent oxidoreductase	94.0963	84.4382	96.7977	79.659	52.0416	41.2219	30.3315	53.6556	85.8854	98.667	83.6384	61.9567	10.1976	8.3913	9.47009
CAETHG_RS04140	shikimate dehydrogenase	105.974	96.0214	102.666	79.2731	142.948	55.1583	59.8679	119.829	137.724	99.3862	94.3007	162.816	111.345	67.5284	39.9265
CAETHG_RS04145	type I 3-dehydroquinate dehydratase	136.965	106.413	127.467	136.474	88.8038	47.1862	68.2868	103.237	96.8478	78.9042	84.3719	115.632	25.4007	23.0662	38.822
CAETHG_RS04150	LysR family transcriptional regulator	70.3017	93.8032	68.5061	62.9015	67.4265	107.166	109.898	51.4273	62.2908	58.8759	51.9371	56.8017	21.8654	56.885	53.4392
CAETHG_RS04155	DUF192 domain-containing protein	149.258	133.964	105.516	145.409	38.1155	20.7983	52.974	16.9198	73.2078	106.053	87.5565	63.7092	14.7786	15.5772	19.5467
CAETHG_RS04160	type II secretion system F family protein	69.6147	81.2109	66.9725	75.3998	6.06978	27.424	26.5733	6.06247	47.6924	67.0456	47.7267	27.7581	0.941378	4.12165	3.73532
CAETHG_RS04165	type II secretion system F family protein	56.8692	73.4505	51.6545	64.945	2.32202	22.8069	10.8919	1.15961	43.1797	53.3682	58.2369	27.9447	0	0.656981	1.7862
CAETHG_RS04170	CpaF family protein	97.5648	89.9708	93.4933	99.3865	10.9448	33.0769	26.3275	8.40894	89.5252	113.79	85.317	46.1009	0.979303	2.14385	1.72702
CAETHG_RS04175	response regulator	140.362	79.4353	104.224	121.656	8.19087	24.1352	19.2104	4.0905	33.2519	59.3565	57.2564	24.6435	2.38189	1.15874	2.10026
CAETHG_RS04180	Flp pilus assembly protein CpaB	96.7922	81.1384	71.6797	86.6221	15.0463	50.0193	42.2257	9.24809	53.9585	58.7609	45.1111	24.3757	0	1.30988	2.37421
CAETHG_RS04185	hypothetical protein	98.9846	91.6824	117.069	115.792	20.0099	47.906	18.2506	8.74379	89.7491	116.691	99.1839	47.4099	1.93962	0	2.8861
CAETHG_RS04190	pilus assembly protein	68.4991	73.5269	51.0187	44.2384	2.86681	8.44732	8.96484	11.4534	79.59	132.762	82.588	39.6761	5.55775	1.62224	1.47018
CAETHG_RS04195	Flp family type IVb pilin	75.4651	74.2538	60.7036	68.2321	12.6334	12.4085	32.9217	6.30908	52.9412	65.0058	77.0712	11.4029	12.2459	7.14884	11.3378
CAETHG_RS04200	response regulator transcription factor	102.901	87.4425	69.5669	55.5929	9.93826	27.6572	18.9922	0	58.1324	77.275	55.5769	22.924	0	2.81188	2.54832
CAETHG_RS04205	sensor histidine kinase	101.916	87.5992	75.9931	72.0713	10.4847	28.0857	17.8838	1.90402	47.9314	75.2028	63.3171	22.9418	0.739138	3.23618	2.44404
CAETHG_RS04210	prepilin peptidase	76.6011	60.8112	54.9137	51.0169	2.00368	39.3603	20.8858	0	30.4376	22.6821	24.4473	16.8795	0	0	2.05509
CAETHG_RS04215	hypothetical protein	72.2416	71.7415	57.9789	109.497	1016.86	661.8	851.561	1274.48	321.92	130.385	148.06	455.938	1193.33	1499.28	1860.61
CAETHG_RS04220	hypothetical protein	231.963	98.5929	158.622	335.81	2645.28	1221.02	1692.45	2467.69	956.991	398.733	541.459	1434.93	5061.6	4094.68	4383.15
CAETHG_RS04225	transposase	127.11	88.9043	84.724	99.251	2471.74	1223.32	1438.62	2223.81	377.847	215.274	264.031	627.917	709.456	5912.43	6460.6
CAETHG_RS04230	DUF1847 domain-containing protein	143.944	91.8102	174.201	161.097	109.261	117.607	134.173	118.099	178.756	194.078	289.146	217.051	124.77	126.619	82.1294
CAETHG_RS04235	amino acid ABC transporter ATP-binding protein	74.0559	62.7479	98.539	83.9176	88.2274	86.6569	199.788	100.276	97.2119	124.192	210.347	157.437	173.402	126.535	95.1718
CAETHG_RS04240	amino acid ABC transporter permease	60.1681	69.2489	112.931	75.7732	78.9017	105.528	160.99	102.281	94.0929	100.203	153.622	105.057	139.945	159.118	156.256
CAETHG_RS04245	transporter substrate-binding domain-containing protein	71.7338	77.589	131.175	104.37	102.143	117.95	254.668	130.972	109.902	139.209	210.518	141.198	209.795	132.393	230.41
CAETHG_RS04260	tryptophan transporter	104.839	101.42	91.0032	85.2618	255.679	206.436	1533.58	592.98	69.2353	60.9492	205.623	181.23	347.812	453.048	3234.1
CAETHG_RS04265	CBS domain-containing protein	124.361	107.121	86.9078	144.766	1498.45	1024.94	1267.24	1755.93	440.256	224.83	285.724	773.297	657.731	959.19	1033.39
CAETHG_RS04270	hypothetical protein	100.18	112.843	84.0108	218.059	1397.57	1268.98	1184.85	2115.54	1018.4	468.764	559.979	1551.11	1278.84	1615.07	1621.37
CAETHG_RS04275	HNH endonuclease	78.4237	103.792	69.3391	76.2442	169.402	196.891	244.269	174.838	96.1314	66.8279	92.8195	103.634	252.878	386.633	401.794
CAETHG_RS04280	cardiolipin synthase	72.3405	71.9726	57.5645	62.3929	32.815	49.1137	53.7514	21.8503	44.2009	56.5519	48.7238	28.6785	15.4499	22.327	25.0424
CAETHG_RS04285	fructose-bisphosphatase class III	100.13	85.6252	83.5269	120.064	622.445	403.369	495.642	790.233	228.879	151.995	196.568	420.607	1019.53	1083.86	1154.05
CAETHG_RS04290	phosphoglucomutase	98.7472	84.3861	85.368	113.596	76.7509	73.2101	74.6182	64.1277	86.9795	100.251	99.5481	103.913	73.5384	74.5426	77.7741
CAETHG_RS04295	cadmium-translocating P-type ATPase	130.891	105.911	111.704	108.13	20.1312	44.1086	32.8214	21.6536	70.5715	85.1708	79.2506	51.5603	20.0141	25.266	17.4711
CAETHG_RS04300	YncE family protein	104.712	107.045	84.4128	77.8544	83.9645	89.7041	84.4514	94.1624	65.588	73.776	69.8955	58.5016	102.807	217.143	168.083
CAETHG_RS04305	L,D-transpeptidase family protein	99.7266	84.7001	84.6311	99.5364	118.045	102.693	98.4374	148.221	66.2514	61.8977	64.0129	100.459	355.696	211.368	184.205
CAETHG_RS04310	hypothetical protein	89.7909	80.7162	69.8616	85.3064	24.8456	39.0454	44.0273	34.742	52.0589	58.8086	47.1561	38.8711	54.9106	87.8712	78.9978
CAETHG_RS04315	shikimate kinase	101.489	87.6195	64.7638	132.78	160.035	221.784	153.105	251.806	156.177	142.885	140.428	259.873	209.952	496.214	438.46
CAETHG_RS04320	shikimate dehydrogenase	94.9418	80.8255	57.0584	75.0589	217.856	259.734	267.077	329.812	236.849	166.386	201.076	436.97	416.504	696.25	662.609
CAETHG_RS04325	prephenate dehydratase	81.0603	83.4372	62.9994	85.3545	412.018	447.181	464.327	590.273	189.04	149.771	176.636	372.774	229.525	662.72	684.061
CAETHG_RS04330	chorismate synthase	96.5107	84.9497	91.1271	116.693	303.516	333.603	272.256	361.924	220.637	188.049	214.134	415.588	918.245	446.902	528.105
CAETHG_RS04335	3-phosphoshikimate 1-carboxyvinyltransferase	82.1147	78.9079	86.3614	111.114	223.436	207.457	221.986	310.342	257.399	208.384	251.143	503.132	575.976	375.85	487.209
CAETHG_RS04340	3-dehydroquinate synthase	65.1353	73.9645	68.8753	85.3169	281.561	249.397	249.735	351.783	268.697	172.099	233.537	489.174	667.724	462.048	631.653
CAETHG_RS04345	prephenate dehydrogenase	129.414	78.5516	93.6344	143.775	425.557	239.39	314.545	485.581	243.182	152.175	199.738	450.84	1234.51	726.078	905.357
CAETHG_RS04350	3-deoxy-7-phosphoheptulonate synthase	115.828	83.1173	130.726	117.104	682.715	522.02	485.314	794.103	771.263	474.693	606.659	1337.74	3031.6	1816.41	1713.19
CAETHG_RS04355	SH3 domain-containing protein	77.001	91.6491	114.546	103.856	838.321	440.122	577.687	882.855	381.714	211.771	264.51	617.892	2972.31	2491.74	2497.87
CAETHG_RS04360	response regulator	117.672	79.3696	95.2228	105.264	186.342	209.172	201.175	219.353	48.108	33.331	41.9533	51.2586	45.9309	221.435	215.697
CAETHG_RS04365	SDR family oxidoreductase	106.374	77.727	92.5332	84.0619	75.138	69.3725	53.2588	45.0285	91.3129	94.3371	87.6028	114.841	95.5575	51.8724	59.7261
CAETHG_RS04375	ACT domain-containing protein	74.2074	84.9644	76.6415	99.0449	948.276	1342.19	1545.27	1414.5	186.544	120.742	151.573	299.008	157.346	1257.14	1241.24
CAETHG_RS04380	PFL family protein	83.7904	83.3467	88.1396	89.5022	1269.43	985.024	939.032	1203.81	640.824	407.241	592.798	996.034	2725.43	1637.31	1609.15
CAETHG_RS04385	HD-GYP domain-containing protein	89.8687	74.0129	76.6582	83.088	1418.95	1147.93	1409.74	1598.61	426.942	264.744	349.592	695.639	1059.41	1702.66	1697.1
CAETHG_RS04390	PocR ligand-binding domain-containing protein	94.9982	86.5209	88.0513	102.46	475.494	288.212	391.825	569.05	200.83	106.905	151.718	286.764	666.866	486.019	483.576
CAETHG_RS04395	2'-5' RNA ligase family protein	110.679	98.6625	75.3686	82.5072	148.227	155.987	172.166	226.302	116.467	117.675	134.206	126.144	150.249	260.019	293.201
CAETHG_RS04400	hypothetical protein	69.2911	73.7796	66.656	62.0029	51.71	75.4979	55.3579	58.6271	63.6908	60.4066	66.3133	98.3924	64.4838	70.3848	75.9716
CAETHG_RS04405	GNAT family N-acetyltransferase	67.5817	59.1716	58.7444	94.4806	26.6203	86.2834	66.5959	55.8353	39.0441	49.3115	51.4267	65.675	20.6431	127.288	107.848
CAETHG_RS04415	DUF2000 domain-containing protein	88.4173	99.9913	79.9655	70.3579	23.7884	75.287	24.7964	13.1998	20.7682	35.3613	36.7288	23.857	6.149	2.99136	5.42195
CAETHG_RS04430	pyruvate:ferredoxin (flavodoxin) oxidoreductase	88.1015	83.7216	105.893	79.7797	23.7884	36.1378	33.3924	21.2253	54.3295	77.3597	65.3593	32.8273	16.7253	14.179	14.2326
CAETHG_RS04435	glycoside hydrolase family 28 protein	68.3258	77.9079	90.8185	87.7681	32.6806	41.3582	39.3062	21.3423	62.2204	76.9656	70.0782	44.6243	21.4437	29.8732	22.561
CAETHG_RS04440	AAA family ATPase	89.0488	82.8403	67.9161	95.4665	208.703	149.349	226.87	257.587	112.447	102.276	120.248	160.567	130.051	167.869	225.526
CAETHG_RS04445	IclR family transcriptional regulator	75.6235	75.0938	66.3243	75.18	173.54	223.542	243.168	242.948	92.3945	84.4166	86.2965	119.832	49.0864	157.766	210.455
CAETHG_RS04450	pyridoxal phosphate-dependent aminotransferase	61.5883	83.6975	79.4545	78.8207	44.4573	58.5309	51.271	42.5142	56.9807	73.6567	54.8203	29.0281	34.8417	95.0079	116.178
CAETHG_RS04455	nitroreductase family protein	100.302	92.7839	98.1503	113.229	1176.76	752.214	1266.46	957.177	565.639	303.456	492.752	677.697	808.256	1061.41	1322.81
CAETHG_RS04460	MaoC family dehydratase	88.1733	96.2114	69.3052	85.6187	412.466	331.091	539.065	401.513	334.507	186.021	268.943	362.842	211.07	851.265	919.111
CAETHG_RS04465	TetR/AcrR family transcriptional regulator	115.592	90.3768	91.8337	115.435	600.237	468.122	586.45	415.186	179.265	119.854	160.318	192.99	279.277	611.888	599.558
CAETHG_RS04470	PLP-dependent aminotransferase family protein	72.5243	81.2965	65.3671	72.0356	49.9474	64.1532	59.2727	35.3048	52.3272	61.9454	71.0988	47.6256	31.2838	83.2693	77.8287
CAETHG_RS04475	aspartate/glutamate racemase family protein	94.9276	79.6541	81.5416	76.5554	46.7873	64.97	40.3612	51.5651	50.7067	46.489	49.7589	28.1534	6.88103	47.0168	61.2258
CAETHG_RS04480	DHA2 family efflux MFS transporter permease subunit	86.8318	90.3959	123.292	88.8898	224.229	53.1609	103.164	37.8414	194.816	77.1843	102.464	66.9977	6.8953	2.6252	5.55131
CAETHG_RS04490	SEC-C domain-containing protein	107.178	79.457	79.1295	85.7667	137.451	115.07	152.89	227.58	62.3353	56.3276	60.6543	96.5856	65.4549	285.016	285.503
CAETHG_RS04495	sulfite exporter TauE/SafE family protein	104.872	75.046	83.3165	85.552	43.1205	42.353	48.1582	67.6792	79.0563	51.7718	72.0286	105.641	28.6615	105.445	97.1413
CAETHG_RS04500	CoA-disulfide reductase	122.707	91.6022	105.487	130.767	187.673	127.246	102.669	212.706	170.121	124.192	115.785	279.519	148.458	82.5989	89.0773
CAETHG_RS04505	class I SAM-dependent methyltransferase	148.216	112.879	95.7624	120.709	165.416	74.3846	93.4836	218.962	102.308	68.3662	58.0896	158.299	23.1821	65.41	83.8082
CAETHG_RS04510	C-GCAxxG-C-C family protein	191.345	100.72	174.307	172.292	104.721	90.7564	51.3688	58.4502	188.767	155.316	122.136	226.11	39.4095	19.1719	33.96
CAETHG_RS04515	winged helix-turn-helix transcriptional regulator	120.587	96.2487	67.7061	79.3757	65.9963	49.5694	76.8859	42.652	63.04	41.2832	36.8407	46.72	15.0522	98.8551	107.507
CAETHG_RS04520	permease	105.108	96.9166	102.669	92.1405	23.0765	35.1318	49.3112	18.4389	56.8135	74.4112	66.0885	36.7975	30.4214	20.2403	14.7929
CAETHG_RS04525	TM0996/MTH895 family glutaredoxin-like protein	104.354	122.468	157.52	185.11	172.367	128.118	67.9833	130.282	273.309	286.053	262.095	361.613	222.171	142.351	161.261
CAETHG_RS04530	winged helix-turn-helix transcriptional regulator	98.8169	95.0973	113.699	86.5583	133.102	141.938	134.777	121.546	99.6024	99.1449	106.978	82.3798	91.4194	215.195	209.651
CAETHG_RS04535	DUF421 domain-containing protein	75.2525	81.1967	62.3542	58.4718	7.87362	27.0671	16.4145	3.93207	32.995	43.2151	34.6911	23.689	8.39534	8.35395	11.6087
CAETHG_RS04540	hypothetical protein	104.677	69.6314	87.8468	119.971	2.46811	43.6352	20.5815	4.93027	10.3428	12.6998	20.9124	7.4257	0	4.18989	6.3286
CAETHG_RS04545	Na+/H+ antiporter NhaA	90.8433	86.0746	69.4986	57.9445	6.57127	30.4274	30.3344	3.75048	25.0787	37.3551	31.4982	19.2058	0	3.45287	4.33278
CAETHG_RS04550	IS200/IS605 family transposase	161.694	93.5726	116.452	108.966	89.4443	154.897	122.677	58.774	88.774	133.228	102.91	76.4832	43.8068	126.535	81.479
CAETHG_RS04555	DUF2680 domain-containing protein	135.637	129.24	149.34	166.626	37.0217	82.422	102.908	113.396	120.235	104.985	117.11	133.663	47.8482	18.8545	12.6572
CAETHG_RS04560	response regulator transcription factor	76.1348	88.9643	80.9674	77.1778	16.1335	36.4466	25.2257	8.05705	49.0165	40.9546	50.8525	24.2702	5.62993	5.02121	3.3095
CAETHG_RS04565	HAMP domain-containing protein	56.8594	68.7862	50.7641	49.759	4.34075	15.8358	11.6349	4.33552	29.5592	34.0352	32.1557	17.9106	0.240435	2.63175	1.27204
CAETHG_RS04570	SHOCT domain-containing protein	50.9522	51.046	49.5097	31.3875	5.24908	20.6226	16.4145	13.1069	6.87397	7.20252	15.1217	9.47562	0	0	1.34594
CAETHG_RS04575	4Fe-4S binding protein	49.1164	84.8535	99.3999	71.3243	25.2997	63.0792	57.815	15.5503	49.4423	66.4259	53.7564	29.8618	4.15018	2.20252	2.49509
CAETHG_RS04580	hypothetical protein	204.07	149.653	202.993	222.198	16.9402	72.1009	35.316	11.2799	91.6946	110.411	86.1212	47.5695	10.9471	14.3789	10.1353
CAETHG_RS04585	aminopeptidase P family protein	89.6069	91.4136	80.9194	73.6896	133.917	102.984	101.718	265.438	154.98	124.996	127.015	239.873	393.254	253.774	268.851
CAETHG_RS04590	hypothetical protein	143.591	90.0092	91.5276	110.707	48.449	102.494	58.2714	44.6683	39.0441	35.7965	40.4195	29.1533	20.2302	15.8168	17.2011
CAETHG_RS04595	tRNA (guanosine(46)-N7)-methyltransferase TrmB	98.1847	81.157	76.9613	71.8874	29.8851	67.3395	45.8109	10.535	46.0426	50.6555	67.922	39.1391	15.6771	6.46599	10.8183
CAETHG_RS04600	hypothetical protein	71.2042	85.6854	80.3512	85.2138	36.0035	55.4333	49.7006	58.3137	53.0103	64.7569	43.203	41.5723	35.8424	41.2972	40.4204
CAETHG_RS04605	site-2 protease family protein	70.357	72.1396	71.9557	56.9674	126.572	164.032	174.081	105.35	37.7549	22.3125	36.94	50.775	142.457	232.776	193.377
CAETHG_RS04610	hypothetical protein	99.5941	72.8998	87.2689	97.9519	142.754	200.15	173.792	182.853	83.9107	85.2298	99.7193	116.062	126.333	109.762	92.4882
CAETHG_RS04615	phosphodiester glycosidase family protein	117.917	95.0177	107.064	119.03	95.1065	153.155	108.358	144.697	214.337	170.333	223.387	293.463	139.785	86.3589	61.5339
CAETHG_RS04620	PhoH family protein	95.8601	89.7846	108.163	105.01	143.007	132.481	116.035	150.95	143.011	124.593	117.04	184.327	239.751	167.364	184.595
CAETHG_RS04625	alpha/beta-type small acid-soluble spore protein	135.286	128.672	83.6707	99.5364	17.2008	28.1577	23.9062	11.4534	60.0679	57.0384	85.5029	37.9511	0	6.48895	8.82109
CAETHG_RS04630	cell wall-binding repeat-containing protein	58.8937	70.8922	73.4391	65.875	15.9238	31.6135	26.487	11.5055	47.3854	70.1984	55.3472	29.7649	12.8738	16.6796	15.5505
CAETHG_RS04635	hypothetical protein	62.9638	88.5046	77.7134	71.1613	22.587	51.7647	35.316	11.2799	57.1859	72.3162	67.6211	18.1217	23.3538	33.0183	23.1665
CAETHG_RS04640	flavodoxin family protein	107.166	89.399	116.42	127.715	1338.1	841.138	865.806	1029.59	286.601	172.046	219.029	351.891	1060.7	988.271	845.315
CAETHG_RS04645	SGNH/GDSL hydrolase family protein	72.0248	66.3784	87.4571	68.7159	13.7016	43.0648	21.8994	3.64937	63.6381	84.9165	80.1828	39.5746	10.6251	7.75334	11.2426
CAETHG_RS04650	DUF3189 family protein	54.2099	83.792	61.1562	68.153	31.4604	57.0469	40.3612	16.9198	59.5803	83.0161	84.4808	27.668	6.56825	6.84711	6.82584
CAETHG_RS04655	superoxide dismutase family protein	61.3476	78.2964	100.24	89.8593	10.5876	8.31933	30.9015	6.34493	58.7881	82.0821	84.6858	24.2095	9.03135	3.59473	5.42965
CAETHG_RS04660	spore coat protein	81.707	77.9594	100.192	86.4179	43.612	54.5182	57.8582	13.8598	52.9588	91.8034	64.4993	53.6784	26.1333	13.4611	21.8572
CAETHG_RS04670	H-type small acid-soluble spore protein	109.424	94.5049	76.4416	129.154	50.5335	105.472	59.2591	56.7817	39.7059	71.5064	62.0851	34.2086	17.1443	82.2117	66.4074
CAETHG_RS04675	hypothetical protein	136.542	151.874	116.731	124.605	104.352	185.466	124.312	148.894	83.2942	90.3436	95.9964	101.663	312.123	170.119	170.737
CAETHG_RS04680	SDR family oxidoreductase	66.4156	87.885	100.371	72.8459	18.6342	48.8068	41.4375	3.72236	66.375	104.833	71.5763	30.6484	1.92669	4.92079	4.45955
CAETHG_RS04685	FAD-dependent oxidoreductase	100.933	92.83	109.31	89.508	360.355	284.033	265.8	388.468	248.356	206.859	240.086	427.604	403.518	251.166	260.101
CAETHG_RS04690	PadR family transcriptional regulator	64.1248	99.5677	93.7192	67.1991	34.4328	49.7351	35.8918	32.3683	81.6956	85.4614	72.7662	53.6265	36.1254	64.1842	74.2681
CAETHG_RS04695	protease complex subunit PrcB family protein	170.538	80.506	100.019	250.645	119.578	108.641	115.296	112.467	84.0389	74.861	74.6384	111.529	242.253	160.706	138.488
CAETHG_RS04700	DUF4367 domain-containing protein	70.7328	67.3996	64.7716	63.4725	18.6966	26.9335	24.6858	9.95948	31.9927	41.4747	36.3303	30.7509	3.38298	17.9857	13.4234
CAETHG_RS04705	sigma-70 family RNA polymerase sigma factor	88.6605	87.0638	70.1804	105.323	17.3342	46.8204	36.1373	12.985	54.4802	52.7731	52.14	28.6839	20.163	20.2308	13.3342
CAETHG_RS04710	cell wall-binding repeat-containing protein	72.5941	74.113	89.5859	80.4306	14.0432	24.4034	30.4025	6.47366	46.9661	67.8133	56.3823	25.3507	54.4499	42.4838	39.3327
CAETHG_RS04715	adenine deaminase	121.396	88.4749	92.3644	109.037	68.7841	65.7171	73.6541	33.1015	116.608	123.984	108.933	61.3318	28.6094	21.9383	21.8061
CAETHG_RS04720	nucleoside deaminase	61.764	73.8258	64.7067	63.1207	38.632	40.1763	35.5314	27.2368	76.1837	88.8677	93.9631	51.9618	25.5521	9.00144	13.9847
CAETHG_RS04725	xanthine dehydrogenase family protein subunit M	103.703	89.396	115.471	122.053	56.3049	52.6692	36.3323	16.0677	62.4987	81.3976	67.6991	38.7205	23.3905	7.9653	6.18746
CAETHG_RS04730	(2Fe-2S)-binding protein	87.2623	79.1624	84.3384	69.2249	34.5078	24.8553	16.786	18.382	151.838	145.996	143.464	99.6694	13.3798	2.60359	7.66854
CAETHG_RS04735	xanthine dehydrogenase family protein	107.976	88.0627	88.1802	109.318	65.3926	66.3173	53.7549	23.8953	112.231	92.8288	95.4991	58.8633	18.9645	9.32613	6.54346
CAETHG_RS04740	YgeY family selenium metabolism-linked hydrolase	107.084	94.1734	113.843	117.204	61.3279	64.8697	62.943	16.0203	112.19	128.168	103.607	69.264	19.3888	9.07632	12.5803
CAETHG_RS04745	D-aminoacylase	112.151	81.4576	105.118	134.28	57.6607	91.858	74.0304	22.4746	113.449	98.8988	103.909	62.6225	10.9058	5.96861	5.76977
CAETHG_RS04750	ABC transporter permease	67.8638	65.008	81.7287	72.3512	36.0663	30.701	35.0882	9.60608	79.3478	68.8712	65.1928	41.2342	2.7968	1.36059	4.62396
CAETHG_RS04755	ABC transporter permease	79.29	75.9442	76.6818	76.8112	34.7158	36.1036	31.9296	7.13877	52.9503	67.9504	56.7535	30.72	1.18768	2.60002	2.61813
CAETHG_RS04760	ABC transporter ATP-binding protein	79.8488	77.6356	76.2795	79.8749	66.1098	41.3858	35.5914	18.1401	57.8432	57.3183	48.013	28.4145	2.81679	3.28875	1.30396
CAETHG_RS04765	BMP family ABC transporter substrate-binding protein	76.3783	86.4332	69.8522	103.243	209.14	55.4917	114.683	34.6496	233.642	125.805	149.826	80.5175	9.99213	6.73056	3.55815
CAETHG_RS04770	PAS domain-containing protein	52.3213	63.136	45.8463	56.9799	73.85	107.96	100.252	128.653	32.3868	22.3876	33.7606	18.6019	46.6134	108.847	129.911
CAETHG_RS04775	peptidoglycan-binding protein	82.3049	78.3568	115.365	85.7029	21.8512	34.5781	20.2463	13.3374	68.677	84.9522	66.6528	40.1762	40.95	26.7907	28.6374
CAETHG_RS04780	amidohydrolase	53.0868	82.5135	74.8275	62.6711	16.2452	37.5437	22.9101	3.8178	56.5639	96.7031	73.1957	27.0258	0.741034	1.62224	0.980121
CAETHG_RS04785	response regulator	65.3147	88.212	94.2792	64.164	55.4407	63.5294	54.5793	39.9923	74.2161	105.657	72.0286	40.7739	126.588	49.6726	61.6018
CAETHG_RS04790	response regulator	86.4711	78.7318	87.1292	87.9297	68.6524	70.5129	73.606	56.8149	84.2531	88.1456	86.9552	83.801	43.3505	41.4012	36.8164
CAETHG_RS04795	HD-GYP domain-containing protein	96.3448	90.3639	95.1206	99.0717	76.2072	81.0028	83.789	54.2192	74.9166	94.5407	80.3155	57.1634	24.286	37.5114	29.7125
CAETHG_RS04800	response regulator transcription factor	73.1068	73.9163	61.8278	68.8413	11.0542	20.1638	32.9217	7.88635	21.5074	31.4195	24.0847	15.2038	1.22459	25.021	28.3446
CAETHG_RS04805	GHKL domain-containing protein	55.575	67.9538	43.4804	40.5732	6.47209	33.3736	30.3585	16.1607	24.1554	26.642	21.6612	20.4459	2.50943	19.2274	27.175
CAETHG_RS04810	hypothetical protein	91.6679	84.7656	56.7481	63.8145	19.9297	52.8522	83.0965	55.7358	38.6266	47.1727	44.5804	29.9808	1.54547	40.5993	38.3269
CAETHG_RS04815	hypothetical protein	102.901	101.249	84.8952	77.3189	91.1007	105.748	115.68	132.35	57.2647	61.9337	52.77	56.8116	61.0118	334.614	358.038
CAETHG_RS04820	D-2-hydroxyacid dehydrogenase	137.502	105.301	130.595	119.293	121.151	63.4639	76.9736	121.005	99.7257	98.951	89.5518	118.03	245.161	196.853	234.319
CAETHG_RS04825	HAMP domain-containing histidine kinase	113.456	84.9417	80.6686	92.0529	70.2275	83.8703	78.1944	81.302	68.1391	70.3557	67.6184	61.9466	69.3112	129.154	138.125
CAETHG_RS04830	response regulator transcription factor	89.3237	77.0318	88.9783	76.3249	96.622	70.7999	60.7494	70.4644	84.3546	98.9087	93.044	92.2865	156.395	150.574	162.416
CAETHG_RS04835	ABC transporter permease	69.0431	77.726	66.0233	60.0331	52.4352	50.3943	61.7095	65.8874	46.3686	43.7109	38.0271	39.3551	46.564	113.9	134.307
CAETHG_RS04840	ABC transporter ATP-binding protein	87.3965	85.566	92.2323	98.8452	74.2458	72.9241	83.4617	87.2427	86.1716	71.9127	88.3191	81.4681	261.345	151.578	168.726
CAETHG_RS04845	hypothetical protein	73.6089	67.7702	80.2311	80.5835	15.0276	38.3763	53.2588	37.5238	26.7641	33.5077	17.8262	27.1278	13.984	69.3049	72.442
CAETHG_RS04850	hypothetical protein	82.0389	78.0004	71.1438	50.7441	63.1888	59.5307	75.2757	69.5527	49.3118	47.3335	52.4475	41.1266	49.0005	132.445	154.089
CAETHG_RS04855	hypothetical protein	93.3125	92.2837	80.1723	78.9972	67.2822	68.9577	77.4513	57.267	61.2938	61.6143	58.8923	40.1338	110.021	192.185	196.074
CAETHG_RS04860	hypothetical protein	88.4655	94.2632	73.565	76.5962	47.1959	49.5527	94.9986	21.1313	51.1495	66.4346	59.5703	33.2957	32.1816	147.347	151.48
CAETHG_RS04865	DEAD/DEAH box helicase family protein	89.5353	86.2851	71.2245	67.3243	42.2712	53.3268	56.5938	30.2127	74.5536	79.5538	73.9991	47.8382	60.1463	120.478	130.962
CAETHG_RS04870	hypothetical protein	119.333	116.97	115.918	120.46	43.6478	69.2528	62.9962	70.423	70.3498	97.8991	89.8971	62.6301	32.5454	111.145	78.3435
CAETHG_RS04875	hypothetical protein	80.0275	86.9427	54.62	50.7441	12.1792	31.1023	25.3906	7.29874	71.4533	68.5181	62.7428	51.3004	15.1113	35.8377	30.6048
CAETHG_RS04885	response regulator transcription factor	83.2533	64.5133	71.2576	61.7875	7.7001	21.1765	19.2633	3.07633	24.2009	30.1122	19.312	14.8269	0	6.9716	5.52837
CAETHG_RS04890	alpha/beta hydrolase	83.1369	97.8324	95.7712	83.5207	29.3818	60.7553	49.97	16.99	69.6638	100.79	86.4785	32.5683	17.3882	26.252	25.3774
CAETHG_RS04895	helix-turn-helix domain-containing protein	69.7654	86.9464	67.2585	47.5875	17.4969	30.0746	22.7979	9.61172	54.9917	80.7283	66.1206	33.6911	1.35682	12.3762	13.6837
CAETHG_RS04900	flavodoxin family protein	165.023	107.217	160.442	171.617	72.1707	62.7515	66.5959	46.0863	113.414	98.2172	106.262	81.8713	17.8907	16.7374	22.1461
CAETHG_RS04905	DUF1097 domain-containing protein	74.7804	75.656	110.626	68.2792	41.0097	31.7998	33.7479	17.2464	73.4904	71.8201	57.0594	44.1586	5.02129	6.10688	0.553447
CAETHG_RS04910	hypothetical protein	85.4936	94.1918	118.526	96.2144	60.9332	50.1058	48.7442	31.1376	129.157	117.637	127.272	81.8578	13.7359	16.4383	9.44718
CAETHG_RS04920	FAD-dependent oxidoreductase	131.194	110.015	148.32	134.271	33.0227	47.88	43.7104	13.0885	130.696	157.334	133.417	73.8059	3.25179	3.70765	3.62893
CAETHG_RS04925	putative DNA modification/repair radical SAM protein	75.6216	82.5117	85.0617	68.6638	268.233	126.394	177.689	151.064	161.517	82.2678	104.504	170.455	173.661	148.948	140.343
CAETHG_RS04930	TIGR03915 family putative DNA repair protein	62.2433	76.7281	88.7934	82.1571	27.3809	20.9172	50.7398	16.7126	65.3392	60.5306	46.9155	35.6979	2.35921	29.2665	25.7432
CAETHG_RS04935	hypothetical protein	97.3971	107.312	151.072	87.8624	15.5285	25.4202	48.5595	15.5098	51.5166	65.698	89.4704	34.2614	30.1045	48.3292	31.8539
CAETHG_RS04940	methylcobamide--CoM methyltransferase	93.552	91.6817	92.5895	81.1038	38.2241	47.9724	29.8828	34.9965	65.0736	92.1502	69.813	50.4736	97.5694	42.058	46.2835
CAETHG_RS04950	hypothetical protein	91.275	70.8922	80.9157	94.8914	22.3611	32.9446	27.1933	11.1671	42.9486	53.6948	59.3662	44.8512	5.78006	7.38118	3.82247
CAETHG_RS04955	tail fiber protein	62.6125	73.9645	122.582	83.4408	23.2928	39.2197	24.2798	21.603	86.2806	96.4543	84.0194	52.0595	24.5137	12.2392	8.10569
CAETHG_RS04960	GNAT family N-acetyltransferase	115.334	65.2588	91.8952	112.595	2.24509	17.641	14.0413	8.96953	21.1685	28.4955	31.1973	22.966	0	1.27043	0
CAETHG_RS04965	hypothetical protein	120.861	79.6541	83.9847	96.9842	7.71832	20.5768	22.9868	3.30387	49.6715	61.6529	56.0552	26.5392	1.71008	1.87181	2.82727
CAETHG_RS04980	TIGR03915 family putative DNA repair protein	75.8732	80.9546	72.5507	76.8755	48.6772	47.8107	80.8665	41.0219	58.1678	47.4852	52.0711	45.7666	17.6941	78.7613	73.3291
CAETHG_RS04985	methyl-accepting chemotaxis sensory transducer	98.3361	104.088	118	110.257	59.4466	35.9313	47.6658	79.9279	101.203	110.59	110.038	139.644	136.966	85.3914	92.6305
CAETHG_RS04990	LysR family transcriptional regulator	104.594	100.941	84.0489	70.648	35.3408	52.0675	55.2574	40.1116	52.1711	71.6371	64.7889	28.9987	14.9484	41.3601	47.369
CAETHG_RS04995	hypothetical protein	111.311	164.531	110.903	80.1368	6.10959	12.0017	44.5792	0	51.2054	62.8745	64.1909	36.7633	0	3.45723	6.26635
CAETHG_RS05000	methyl-accepting chemotaxis protein	106.792	94.1476	94.7491	92.751	11.769	28.0731	22.1986	0.559753	54.016	71.5162	57.5523	31.6994	3.47673	4.59837	2.58664
CAETHG_RS05005	aspartate:alanine antiporter	99.6197	82.0943	94.0441	100.674	13.048	27.2335	27.2018	6.51616	52.543	60.985	56.9367	32.3871	2.52957	0.461468	4.18214
CAETHG_RS05010	hypothetical protein	94.5094	86.954	71.8663	86.4199	8.03633	32.5598	32.4603	7.02331	82.0874	93.3852	79.6679	42.917	3.50543	1.13688	2.83337
CAETHG_RS05015	aconitate hydratase	98.9048	87.2989	99.9999	92.3631	16.1535	32.2986	22.8515	7.49081	77.6652	98.3573	84.2726	35.4089	6.93429	7.34527	8.72778
CAETHG_RS05020	citrate lyase subunit alpha	88.5724	82.9085	94.7122	94.2648	18.1267	31.3351	27.9642	13.0355	75.9614	103.718	89.2041	47.9926	11.8075	7.18014	7.2508
CAETHG_RS05025	citrate (pro-3S)-lyase subunit beta	77.6589	83.8882	76.2399	76.4252	16.096	24.3223	19.3593	11.13	85.6117	108.732	99.0346	44.7022	5.76086	7.00634	4.76222
CAETHG_RS05030	citrate lyase acyl carrier protein	47.2229	64.367	40.1966	50.8295	18.8225	36.9748	23.544	15.0398	57.1859	78.773	81.6556	40.7739	8.75767	2.13021	0.965271
CAETHG_RS05035	malate dehydrogenase	47.8695	52.2085	47.7673	42.8345	12.5516	20.863	23.1475	11.5721	38.4372	53.9863	38.6132	27.8868	3.74356	1.0927	3.46597
CAETHG_RS05040	GntR family transcriptional regulator	84.7219	90.7632	95.0583	92.7924	189.107	164.56	162.538	157.399	96.4518	92.1848	75.3369	97.821	305.511	411.613	449.594
CAETHG_RS05045	MFS transporter	56.2856	71.839	86.0965	68.9034	19.689	53.8716	35.1828	8.42798	33.8874	32.8054	39.5616	18.6175	0	3.97907	0.721221
CAETHG_RS05050	8-oxoguanine deaminase	85.2491	86.8003	116.104	100.674	26.0961	64.0789	33.1522	8.1452	85.8629	124.768	99.7775	39.7478	0.632392	3.23028	2.50928
CAETHG_RS05055	aldo/keto reductase	108.661	110.473	131.464	146.342	452.546	277.806	312.168	607.099	291.088	195.953	235.706	538.615	872.6	501.807	449.652
CAETHG_RS05060	N-acetyltransferase	110.74	89.8662	97.9559	84.7903	87.9154	88.2276	67.7343	70.6293	93.1053	77.3625	77.0821	88.5525	37.0517	87.0601	73.019
CAETHG_RS05065	methyl-accepting chemotaxis protein	80.4165	86.6674	93.7436	94.313	105.612	90.2854	106.689	97.6712	113.717	97.7285	111.36	132.592	195.393	97.0221	96.7877
CAETHG_RS05070	ribulose-1,5-bisphosphate synthetase	166.967	127.866	249.589	209.987	39.23	38.5316	61.3384	9.79567	64.2173	63.9224	76.4514	23.6059	15.2107	9.71208	11.3165
CAETHG_RS05075	YoaP domain-containing protein	109.102	91.0333	98.9601	119.242	68.0298	84.2497	78.6202	72.3791	110.78	111.61	109.269	129.926	118.698	140.175	118.315
CAETHG_RS05080	chemotaxis protein	77.2771	85.3846	85.4105	94.126	1017.51	812.422	1070.41	882.386	221.906	146.24	195.828	285.564	783.843	1456.89	1297.65
CAETHG_RS05085	phosphoglycerate dehydrogenase	97.576	98.0831	110.143	119.381	657.228	356.641	384.482	592.323	441.129	262.591	320.486	655.474	392.272	475.453	440.714
CAETHG_RS05090	GTP pyrophosphokinase family protein	73.1381	94.3454	110.668	103.17	11.2772	39.5588	26.8687	4.82726	34.5996	65.7645	46.9571	33.9293	1.24929	0	3.30473
CAETHG_RS05095	response regulator transcription factor	78.6598	90.9827	94.9175	81.1529	13.251	34.1647	15.5391	1.65438	64.2059	88.0708	74.1025	37.8744	8.34898	2.81188	4.24719
CAETHG_RS05100	HAMP domain-containing histidine kinase	73.3024	86.2596	117.119	84.8622	14.5438	27.677	24.6351	9.98681	66.6607	100.717	75.7866	37.7407	1.40977	9.00144	4.1954
CAETHG_RS05105	hypothetical protein	66.937	68.3518	62.7392	35.9437	25.1814	89.0393	99.7439	32.6964	32.9765	29.3697	31.5778	36.3659	5.85817	47.7354	54.8835
CAETHG_RS05110	EAL domain-containing protein	70.3101	85.27	73.4816	76.1283	70.7833	65.3098	55.8959	98.0131	74.4367	69.3489	70.1526	73.569	48.6523	70.2464	65.587
CAETHG_RS05115	heme-binding protein	106.342	113.08	117.252	91.143	23.2928	32.6831	10.4056	33.2353	34.8608	57.0735	46.2389	32.0366	15.4823	41.425	34.1292
CAETHG_RS05120	GGDEF domain-containing protein	105.801	89.6437	73.11	83.5128	132.838	126.849	106.414	125.307	83.1138	81.8544	75.87	59.9497	72.4892	188.967	193.016
CAETHG_RS05125	DNA polymerase III subunit alpha	83.5217	86.4659	92.3967	89.6362	122.343	121.68	126.724	97.038	119.69	128.903	130.057	124.501	268.275	164.422	172.539
CAETHG_RS05130	Type 1 glutamine amidotransferase-like domain-containing protein	99.7266	83.9792	88.2324	93.0308	141.654	94.4112	108.984	124.64	42.4009	37.6014	39.4365	40.5894	107.886	227.59	250.363
CAETHG_RS05135	hypothetical protein	114.845	120.113	101.066	102.696	449.588	447.395	376.144	259.974	89.8635	97.4055	94.2321	21.3577	1002.34	1136.47	852.472
CAETHG_RS05140	hypothetical protein	99.8791	90.4182	83.8913	62.9501	215.553	243.374	352.778	203.221	96.0275	98.1295	88.7591	89.7025	117.945	173.273	160.647
CAETHG_RS05145	hypothetical protein	94.6144	128.774	84.0108	69.4912	12.4228	24.4034	12.9492	6.20393	68.3272	132.106	82.1022	33.6384	0	0	0
CAETHG_RS05150	iron-containing alcohol dehydrogenase	112.167	95.7892	126.186	104.329	46.8245	42.2366	46.8164	20.0435	96.6092	106.209	82.2641	64.4018	8.8924	4.32597	5.88073
CAETHG_RS05155	FAD-dependent oxidoreductase	106.913	85.4648	118.739	111.436	56.0726	36.7163	38.3753	29.9825	118.379	130.371	118.057	71.5711	4.83136	2.88453	2.32369
CAETHG_RS05160	MFS transporter	92.5699	86.9693	140.432	109.665	33.2754	40.1535	39.6404	8.54623	94.1243	111.538	95.7	42.9062	5.16077	3.22792	3.41292
CAETHG_RS05165	helix-turn-helix domain-containing protein	57.1482	77.06	60.4797	54.5353	68.5397	35.7636	49.8619	92.7024	67.6915	61.7182	56.6222	86.7811	7.75104	42.2186	35.8814
CAETHG_RS05170	flavodoxin family protein	99.7051	110.61	135.163	132.191	217.252	251.551	243.028	162.302	249.808	227.212	258.608	241.261	248.597	157.419	203.352
CAETHG_RS05175	hypothetical protein	126.229	116.196	129.914	110.425	28.8158	58.4926	38.0466	24.9436	89.56	141.684	108.081	43.9265	12.6625	11.4142	10.3443
CAETHG_RS05180	hypothetical protein	108.085	131.602	105.734	118.771	16.2037	74.2711	28.1505	0	53.7564	50.0262	60.4096	55.2515	0	3.05639	0
CAETHG_RS05185	alpha/beta hydrolase	96.9351	80.5359	81.7429	81.1718	35.7557	37.8207	32.9703	23.3506	54.0279	76.8955	66.1851	30.618	7.46503	28.015	31.7364
CAETHG_RS05190	hypothetical protein	132.513	77.1254	107.382	98.132	11.8313	63.9136	55.4966	5.9085	55.7773	50.732	44.1086	21.3577	0	13.3899	25.7865
CAETHG_RS05195	transglutaminase family protein	94.8611	100.451	86.9078	82.8653	29.3742	63.1122	30.6188	42.1745	58.6624	51.0119	57.8667	33.1413	15.6603	19.2191	24.4789
CAETHG_RS05200	cell wall-binding repeat-containing protein	80.6632	83.1571	63.6612	64.3276	89.7864	97.9868	121.074	88.9664	114.221	117.334	106.507	106.768	67.1393	90.3242	67.2404
CAETHG_RS05205	hypothetical protein	73.2309	75.4618	99.4865	79.4545	19.615	28.8987	66.4499	44.0805	79.6295	68.9689	68.1415	50.1626	17.112	36.0734	66.6418
CAETHG_RS05210	DUF4829 domain-containing protein	82.3991	93.1022	102.501	116.7	130.682	97.455	143.787	135.358	73.5247	97.1288	84.4808	110.672	64.7442	65.0475	62.6737
CAETHG_RS05215	amidase domain-containing protein	55.0231	118.123	108.531	110.282	31.7629	85.2732	70.632	14.8048	54.3512	84.2613	71.05	38.2255	0	0	0
CAETHG_RS05220	hypothetical protein	60.1681	130.245	91.42	106.86	25.1814	69.2528	36.7478	10.0604	44.848	62.1947	52.9141	24.2439	0	5.69975	2.58275
CAETHG_RS05230	hypothetical protein	72.9087	50.9786	47.7535	43.1325	14.9074	29.2841	56.3291	16.7506	9.76104	7.03146	10.7364	15.6979	10.1151	68.5395	120.408
CAETHG_RS05235	DUF4868 domain-containing protein	62.567	42.6904	46.8172	47.925	2.43585	31.1023	66.0156	14.5975	15.3114	25.0676	16.5113	17.5887	98.2233	226.742	180.506
CAETHG_RS05240	hypothetical protein	71.4991	75.5842	57.1261	80.8078	51.6862	93.5166	99.2458	103.248	28.4994	39.1933	35.0352	14.7322	21.0951	497.98	518.266
CAETHG_RS05245	type II toxin-antitoxin system death-on-curing family toxin	103.032	96.1116	69.065	85.552	9.24012	42.353	25.6844	21.5343	48.4018	61.281	50.1069	22.2403	11.9423	39.2152	33.96
CAETHG_RS05250	DUF4829 domain-containing protein	106.56	99.082	110.81	127.995	34.087	44.6403	28.4251	22.6973	83.3259	84.97	67.7767	47.8596	61.6775	34.7198	50.6944
CAETHG_RS05265	protease inhibitor I42 family protein	68.8025	90.6301	64.7576	60.0005	24.9435	79.2629	64.2362	7.32747	20.7518	30.7029	27.8481	17.658	9.10246	17.851	23.7023
CAETHG_RS05270	DNA adenine methylase	117.859	112.453	79.2291	113.198	10.1181	54.6591	15.8203	10.1059	23.8505	29.5026	30.8633	18.2652	5.88468	11.4511	12.9722
CAETHG_RS05275	hypothetical protein	129.264	123.335	91.9983	125.223	1057.94	1452.39	1021.32	876.555	107.057	123.721	87.6028	141.064	2505.47	6656.67	5565.7
CAETHG_RS05280	hypothetical protein	64.1793	87.9066	65.7268	68.6493	105.762	90.6882	153.991	93.8973	53.6417	47.2219	50.6382	51.5183	78.109	170.518	157.548
CAETHG_RS05285	hypothetical protein	113.078	122.642	80.0103	86.7213	230.71	209.172	382.31	206.798	80.5673	135.962	126.311	106.789	461.029	204.196	242.697
CAETHG_RS05290	hypothetical protein	94.7524	88.8703	81.124	73.6698	89.3211	145.21	170.159	67.6792	98.4171	55.9981	62.6336	66.7209	34.6326	163.833	131.891
CAETHG_RS05295	tyrosine-type recombinase/integrase	87.0651	130.917	107.695	118.152	14.7598	39.8669	19.2315	0	48.322	48.1	55.0266	19.9832	2.86142	0	0
CAETHG_RS05305	metal ABC transporter ATP-binding protein	80.2242	82.1657	83.6523	89.3736	78.9017	100.581	110.243	33.5347	49.2449	55.8601	58.6038	37.376	25.3854	27.0738	24.9666
CAETHG_RS05310	metal ABC transporter permease	44.1044	79.3535	49.5555	58.595	8.43814	52.4903	70.3655	14.0466	35.3607	44.3838	48.6179	20.31	1.63587	15.9163	9.37588
CAETHG_RS05315	cob(I)yrinic acid a,c-diamide adenosyltransferase	304.164	118.092	148.844	273.339	1419.24	898.101	968.932	1004.17	526.642	319.612	388.48	645.389	1218.18	2192.9	1857.34
CAETHG_RS05320	GHMP kinase	65.7747	59.0443	60.7587	55.8007	256.709	167.667	259.437	199.133	86.0063	78.6737	75.9633	91.7412	85.8925	448.327	495.184
CAETHG_RS05325	cobalt-precorrin-6A reductase	65.3254	67.6599	82.9694	106.027	459.021	343.437	409.475	431.161	137.936	83.9135	106.316	122.951	548.994	626.566	731.288
CAETHG_RS05330	sirohydrochlorin cobaltochelatase	74.0724	85.1575	88.754	67.4435	417.407	288.847	351.748	303.203	303.834	169.22	221.848	309.881	812.361	710.894	766.927
CAETHG_RS05335	precorrin-3B C(17)-methyltransferase	93.7599	86.2644	81.4606	79.9412	536.604	318.965	438.446	406.216	342.649	165.509	258.387	357.321	763.28	628.735	650.296
CAETHG_RS05340	cobalt-precorrin 5A hydrolase	89.3115	75.1897	105.649	122.993	1491.84	800.128	851.439	958.589	487.188	267.38	388.248	585.448	1598.04	1198.47	1115.73
CAETHG_RS05345	precorrin-4 C(11)-methyltransferase	165.033	90.7257	112.675	155.987	873.435	578.049	572.965	543.263	501.242	281.357	391.613	609.561	724.182	584.225	568.574
CAETHG_RS05350	cobalt-factor II C(20)-methyltransferase	117.829	99.0294	120.101	148.956	948.499	649.657	706.957	665.665	558.402	342.647	515.486	753.582	803.22	756.167	748.998
CAETHG_RS05355	precorrin-6Y C5,15-methyltransferase (decarboxylating) subunit CbiT	109.544	85.9759	106.68	126.278	721.707	468.7	474.804	561.308	412.133	236.073	354.206	564.793	907.531	980.81	1004.66
CAETHG_RS05360	precorrin-6y C5,15-methyltransferase (decarboxylating) subunit CbiE	76.729	87.7742	59.8851	69.7936	624.156	325.181	394.134	424.638	377.174	201.076	278.988	431.095	775.118	696.657	683.313
CAETHG_RS05365	cobalamin biosynthesis protein CbiD	114.703	78.1096	105.458	130.632	801.117	479.618	527.295	601.145	587.284	317.664	442.264	746.071	925.851	798.289	825.643
CAETHG_RS05370	precorrin-8X methylmutase	76.3583	64.6468	77.5386	113.909	752.571	495.141	559.256	609.603	702.606	332.89	515.618	908.942	1264.21	724.874	756.646
CAETHG_RS05375	nicotinate-nucleotide--dimethylbenzimidazole phosphoribosyltransferase	103.87	85.2011	80.9194	138.168	1134.66	551.625	688.22	774.54	940.757	404.189	656.184	1035.7	1324.26	883.509	875.229
CAETHG_RS05380	cobyrinate a,c-diamide synthase	137.075	86.993	97.7725	152.498	1249.54	656.423	863.378	932.68	871.693	401.634	660.508	1133.88	1083.92	841.431	816.463
CAETHG_RS05385	porphobilinogen synthase	86.3089	88.2323	105.711	133.6	902.47	456.155	535.5	643.681	1104.65	490.137	797.509	1362.1	1691.78	1031.74	999.43
CAETHG_RS05390	uroporphyrinogen-III C-methyltransferase	92.7973	80.799	72.1805	83.8441	762.971	465.268	562.373	576.315	571.231	296.904	469.971	660.336	924.573	784.67	746.049
CAETHG_RS05395	hydroxymethylbilane synthase	85.3002	85.6761	78.404	93.8736	838.861	510.71	631.441	665.163	663.482	325.543	529.552	751.374	939.012	688.113	671.56
CAETHG_RS05400	NAD(P)-dependent oxidoreductase	78.5725	81.8167	64.8238	70.261	421.589	364.394	478.125	387.395	288.856	139.414	232.047	330.803	270.695	492.397	483.863
CAETHG_RS05405	aminotransferase class I/II-fold pyridoxal phosphate-dependent enzyme	93.2533	87.9474	78.3687	111.399	747.174	520.271	679.128	619.191	336.082	200.589	269.749	409.96	393.268	820.33	709.425
CAETHG_RS05410	cobalamin biosynthesis protein	66.5066	72.891	77.1698	71.4353	669.192	402.886	477.655	537.283	284.236	158.801	239.514	366.708	1032.41	1071.03	931.577
CAETHG_RS05415	cobyric acid synthase	116.591	94.1367	101.453	132.125	938.341	601.886	684.056	747.414	783.969	390.609	585.624	985.221	1588.95	1263.26	1238.15
CAETHG_RS05420	ABC transporter ATP-binding protein	103.952	87.2246	105.242	98.0283	294.144	180	237.581	292.251	228.295	126.26	147.711	250.203	359.463	172.547	163.482
CAETHG_RS05425	ABC transporter permease	76.5522	60.703	47.8324	79.1029	70.6577	88.4509	142.971	89.9454	81.2815	38.496	55.8774	129.218	41.3629	103.877	88.1016
CAETHG_RS05430	NUDIX hydrolase	107.053	96.1943	76.8348	77.7798	201.616	156.022	157.089	168.828	236.825	180.939	198.785	323.517	217.937	228.177	209.4
CAETHG_RS05435	PLP-dependent aminotransferase family protein	91.9526	86.2507	74.4261	87.5151	118.055	94.7336	85.2557	115.601	114.384	96.3468	98.3291	117.468	174.419	175.961	173.515
CAETHG_RS05440	YhgE/Pip domain-containing protein	73.3325	84.957	60.713	80.3624	80.1195	69.5547	144.938	99.6414	64.7126	67.2027	70.9514	52.5649	153.721	149.466	111.864
CAETHG_RS05445	YhgE/Pip domain-containing protein	65.7044	78.5478	65.9559	64.6987	68.3255	70.1597	120.32	87.372	62.3622	61.6141	66.8396	57.9329	115.601	150.699	124.098
CAETHG_RS05450	dual specificity protein phosphatase family protein	85.1012	81.7381	70.1804	73.1413	30.3348	60.6537	82.4383	25.9699	44.2652	57.9761	45.8979	19.5572	8.40125	29.7332	32.5021
CAETHG_RS05455	MetQ/NlpA family ABC transporter substrate-binding protein	127.155	105.236	121.514	140.102	542.705	579.803	612.488	414.35	153.184	177.303	178.864	174.331	441.943	457.956	495.596
CAETHG_RS05460	D-alanine--D-alanine ligase	89.9483	104.328	91.1122	110.857	74.035	117.087	132.108	67.6792	67.0455	88.243	85.058	67.9564	91.469	124.262	144.469
CAETHG_RS05465	alanine racemase	91.5669	102.383	94.4568	92.0307	60.3577	105.392	120.837	69.854	88.3261	110.098	108.777	76.6737	93.6103	106.801	119.882
CAETHG_RS05470	DMT family transporter	95.2747	102.38	119.908	108.44	78.9586	84.7914	64.746	82.018	73.8971	89.5636	96.6958	80.4535	139.195	94.1264	64.7877
CAETHG_RS05475	metal-sensing transcriptional repressor	74.6151	70.9009	65.5955	50.5582	32.7635	20.1127	34.1518	40.905	113.7	105.367	108.267	130.611	57.1655	71.8419	54.6068
CAETHG_RS05480	MBL fold metallo-hydrolase	110.233	94.8906	87.3618	95.9079	40.1561	48.7477	34.3326	35.1506	63.8131	70.8873	65.6022	54.8423	43.9103	50.6802	57.6147
CAETHG_RS05485	amidase domain-containing protein	67.1818	97.0932	133.434	103.79	35.2838	88.8052	36.7788	4.40516	57.7576	101.368	69.5085	27.8662	3.42016	0	1.13091
CAETHG_RS05490	DUF554 domain-containing protein	60.2935	89.6109	92.8541	68.8921	45.0327	76.2605	101.975	37.2236	61.0065	71.38	61.0504	44.8512	56.5964	78.6447	87.5983
CAETHG_RS05495	nitroreductase family protein	111.894	105.927	120.148	161.841	544.393	383.299	372.205	648.976	141.05	77.6439	94.568	197.252	376.007	445.521	393.254
CAETHG_RS05500	lactate dehydrogenase	77.271	84.2823	88.0268	76.9437	453.604	251.87	377.784	587.381	130.744	110.251	133.264	242.087	333.635	494.014	491.836
CAETHG_RS05505	DUF3892 domain-containing protein	120.099	121.577	143.121	100.264	19.615	77.0633	40.8922	9.79567	59.08	63.9224	64.8175	38.3596	22.816	15.2618	12.5739
CAETHG_RS05510	hypothetical protein	62.2812	91.6655	68.9563	70.7464	70.9876	72.6291	80.1618	73.8563	76.6938	92.3323	68.1679	47.165	118.124	123.438	98.2163
CAETHG_RS05515	DUF975 family protein	74.753	90.587	81.2798	68.3635	31.0571	68.1859	60.9375	10.9481	32.5368	53.8953	47.6762	24.1845	2.83336	2.06756	3.74752
CAETHG_RS05520	multidrug efflux MFS transporter	60.9886	88.6568	97.1236	95.3789	112.63	100.731	120.265	135.358	87.2977	83.8687	81.0005	114.057	188.882	173.842	152.148
CAETHG_RS05525	phosphatase PAP2 family protein	91.6679	90.729	95.7624	87.6488	15.9437	52.8522	60.245	35.8302	46.9782	66.9989	57.4141	27.5823	6.18188	40.0354	33.7277
CAETHG_RS05530	helix-turn-helix transcriptional regulator	79.5079	97.7269	84.7168	91.8226	46.9771	36.9127	62.0256	50.0485	67.2609	95.615	101.898	43.3436	32.7861	73.546	93.9557
CAETHG_RS05535	pyridoxamine 5'-phosphate oxidase family protein	78.4783	74.4967	56.3041	73.439	40.2178	50.0357	33.5375	58.915	70.2233	70.8205	65.4273	75.8276	133.066	110.756	86.6244
CAETHG_RS05540	CPBP family intramembrane metalloprotease	65.3785	75.5754	48.5446	51.9668	30.3087	41.3461	31.5929	28.5904	31.7528	30.6134	44.5132	34.449	5.87582	32.8723	47.0613
CAETHG_RS05545	hypothetical protein	94.4457	76.4358	89.7723	65.3522	30.1159	25.8824	102.024	37.5996	35.4947	19.3704	29.345	22.6521	11.6769	153.375	123.555
CAETHG_RS05555	hypothetical protein	106.814	135.171	92.4521	137.966	37.6449	99.832	58.86	22.5597	86.7648	86.5212	88.035	54.3651	1212.94	577.287	519.316
CAETHG_RS05560	DnaD domain protein	110.209	122.241	148.409	123.846	18.4497	94.2309	38.463	22.113	125.637	150.629	127.562	57.7293	5.72283	6.26409	0
CAETHG_RS05565	TfoX/Sxy family protein	72.9515	92.6439	57.5491	72.9934	13.7607	10.1368	10.7578	6.87204	90.1019	93.2283	87.4461	24.8407	17.3402	24.3336	30.8738
CAETHG_RS05570	hypothetical protein	70.4213	75.3192	60.4589	55.7494	5.07054	12.4507	10.5708	2.53222	92.9622	113.06	89.3629	42.7155	1.96601	19.3675	30.5538
CAETHG_RS05575	N-acetyltransferase	49.0391	67.9567	42.6702	44.2384	5.21237	10.2392	5.43323	13.0152	46.4161	55.4292	51.2311	31.3645	2.021	36.869	48.7833
CAETHG_RS05580	methyltransferase domain-containing protein	64.5344	79.3442	60.3887	58.7407	8.70081	27.0621	18.139	17.3807	22.0288	19.898	21.1338	15.7067	14.6188	24.6176	22.682
CAETHG_RS05585	sigma-70 family RNA polymerase sigma factor	128.359	86.1126	99.1878	111.393	30.2177	75.8483	83.9949	40.2417	24.6224	28.7939	36.414	32.3252	3.90545	56.9975	37.8804
CAETHG_RS05595	DUF1659 domain-containing protein	96.4696	83.9023	97.2757	90.0989	24.8456	29.2841	56.9765	14.8894	67.6765	93.7528	77.4708	50.8314	292.856	102.634	59.8854
CAETHG_RS05600	DUF3267 domain-containing protein	77.9177	98.7711	103.466	84.8272	18.6342	43.9261	50.5019	0	29.2831	34.5181	21.4729	26.9107	0	2.10891	1.91124
CAETHG_RS05605	EamA family transporter	92.0171	88.4161	80.9157	72.3667	93.1712	122.017	176.109	99.2628	76.1361	78.4114	79.997	91.1975	131.015	349.727	322.362
CAETHG_RS05610	Abi family protein	121.205	95.5849	79.5892	76.6799	12.4228	26.437	32.373	8.2719	40.1287	49.7174	48.4192	16.1963	3.21115	4.68646	6.90169
CAETHG_RS05620	epoxyqueuosine reductase	135.579	111.84	120.309	110.757	56.3361	65.9742	57.5939	60.5965	89.0978	107.776	85.5537	58.0198	77.7116	65.9034	76.9495
CAETHG_RS05625	DUF3786 domain-containing protein	76.4613	88.5873	53.3074	80.6214	78.3683	90.6574	101.657	60.8797	51.0858	58.5457	51.941	42.965	53.344	75.3886	77.6998
CAETHG_RS05630	MarR family transcriptional regulator	84.8518	80.9599	51.1024	56.5672	122.192	84.0116	114.632	109.84	91.2097	103.743	93.1803	80.8793	71.0663	216.941	194.257
CAETHG_RS05635	hydroxyacid dehydrogenase	96.4223	90.3085	93.7835	94.3236	115.129	107.251	115.058	111.434	153.565	122.959	133.15	161.407	221.814	133.99	126.3
CAETHG_RS05640	MFS transporter	112.005	85.7814	108.105	101.928	84.4545	82.1902	92.0713	65.0058	110.801	118.542	113.706	114.226	82.9157	62.2588	41.5227
CAETHG_RS05645	hypothetical protein	122.567	121.719	117.744	80.7724	104.687	123.388	187.691	100.378	98.7071	89.0604	97.9266	70.5525	37.3431	309.228	216.893
CAETHG_RS05650	helix-turn-helix transcriptional regulator	125.225	132.757	152.914	129.797	175.99	188.109	140.283	191.288	124.724	175.787	147.363	109.013	391.358	289.975	272.086
CAETHG_RS05655	YjdF family protein	104.256	118.92	113.966	129.6	393.681	268.093	311.875	359.129	301.08	154.854	215.263	476.939	620.746	615.593	611.73
CAETHG_RS05660	MFS transporter	76.7261	70.7112	68.9219	87.0908	29.192	63.0792	39.5576	17.4941	37.2092	41.0572	39.2455	32.2039	6.03662	12.6645	11.9764
CAETHG_RS05665	histidine ammonia-lyase	93.3716	88.6249	105.604	94.6401	63.682	55.4407	65.6261	20.9608	113.342	114.936	104.728	51.8184	33.6703	19.4511	16.329
CAETHG_RS05670	hypothetical protein	68.2626	78.3339	65.225	57.9865	47.3577	52.5819	51.5107	20.5655	57.1641	72.0451	58.6195	22.3017	12.7736	9.32114	6.86356
CAETHG_RS05675	hypothetical protein	54.951	49.4057	40.2983	49.1382	18.8701	27.8013	34.4219	4.71184	17.298	29.1292	33.5764	14.1934	0	0	6.04822
CAETHG_RS05680	sodium:solute symporter family protein	83.4833	103.652	112.808	98.3076	43.7984	76.6516	64.746	8.74913	117.633	139.045	141.425	61.335	6.48404	5.85808	3.26707
CAETHG_RS05685	sigma 54-interacting transcriptional regulator	90.1863	85.0322	74.7964	72.4122	111.533	90.1767	90.0301	59.7751	103.666	77.92	79.0597	73.2516	30.0605	15.5859	13.4275
CAETHG_RS05690	aspartate kinase	70.505	82.0731	57.836	49.5883	25.8697	45.2601	60.6731	29.8757	27.9492	36.329	33.7012	26.7551	29.1511	44.8315	52.0304
CAETHG_RS05695	isoprenylcysteine carboxylmethyltransferase family protein	108.596	85.871	73.7656	84.1609	39.9954	76.7814	126.965	81.7103	69.5176	77.9541	78.2513	51.4148	5.63909	78.6983	67.1263
CAETHG_RS05700	DUF4097 domain-containing protein	87.3096	86.126	59.6919	59.3071	68.7137	97.2322	70.4113	84.9162	81.7487	91.4889	84.8653	79.8913	54.6397	69.5281	63.6083
CAETHG_RS05705	hypothetical protein	70.6495	67.6514	56.936	45.2989	56.158	55.1583	54.9898	54.3906	75.7706	94.5701	91.1285	70.6561	40.9091	61.6302	55.4171
CAETHG_RS05710	PadR family transcriptional regulator	84.9479	78.9554	80.2874	81.9769	52.3066	38.5316	64.746	32.6522	68.4985	77.3797	70.9115	66.8834	51.9699	49.9478	45.2661
CAETHG_RS05715	ATP-dependent Clp endopeptidase proteolytic subunit ClpP	106.744	96.8104	125.166	110.596	324.905	208.367	195.234	425.685	219.248	170.46	140.562	259.907	1061.9	547.776	525.835
CAETHG_RS05720	helix-turn-helix transcriptional regulator	74.2074	85.7814	66.8912	71.273	321.719	240.905	255.664	369.054	150.17	89.6006	91.7645	220.423	432.27	535.338	605.225
CAETHG_RS05725	HAMP domain-containing histidine kinase	85.9923	65.7799	67.6834	78.3691	117.61	93.763	89.9545	111.366	90.8096	67.5901	71.1794	116.264	77.8769	95.2898	108.486
CAETHG_RS05730	response regulator transcription factor	73.7255	76.5507	55.1267	63.485	59.6941	44.3698	53.8149	59.6222	36.3398	51.47	38.2761	45.6279	51.2949	80.3394	88.9428
CAETHG_RS05735	membrane protein	62.8455	74.3184	51.7266	59.8489	8.9159	13.1358	17.658	5.34309	33.1595	37.0077	35.9594	19.8504	6.91395	13.1176	18.9752
CAETHG_RS05740	DUF434 domain-containing protein	56.7913	94.6096	70.9264	89.7859	19.7751	55.2811	36.4692	9.11597	63.7455	71.4887	65.9911	34.7826	4.71842	7.74701	2.34029
CAETHG_RS05745	ABC transporter permease	93.7025	87.5295	73.8186	80.0103	26.3195	33.0893	24.1426	12.6182	39.7059	66.8115	56.0193	32.9416	4.89836	14.5956	12.1477
CAETHG_RS05750	ABC transporter ATP-binding protein	76.7487	78.1993	64.2044	59.7421	10.2105	31.7578	14.1909	5.09912	49.028	56.0415	57.6763	22.528	1.31965	2.88892	6.98168
CAETHG_RS05755	spore photoproduct lyase	80.9535	83.158	69.2418	59.0278	13.115	24.6896	21.6453	2.1832	53.242	73.4826	66.3041	23.6751	6.78013	6.80293	6.72576
CAETHG_RS05760	universal stress protein	94.3724	126.408	103.812	125.022	270.061	206.898	194.238	245.46	148.537	120.433	104.344	149.504	255.496	398.095	295.688
CAETHG_RS05765	bifunctional hydroxymethylpyrimidine kinase/phosphomethylpyrimidine kinase	57.7322	88.5706	111.365	82.0804	30.5935	46.4393	46.3852	43.0571	61.917	83.4807	77.2948	35.9814	35.5862	19.2792	22.4642
CAETHG_RS05770	hydroxyethylthiazole kinase	54.4187	69.6236	99.2409	61.7699	12.4228	40.6723	40.2864	24.8157	60.0123	81.4418	80.9327	49.0041	26.2244	16.0121	16.2809
CAETHG_RS05775	thiamine phosphate synthase	96.033	69.1117	69.5755	88.8021	34.7108	35.8873	20.9472	31.0196	39.2355	51.3886	46.4379	25.2838	43.9171	22.7431	28.5749
CAETHG_RS05780	HAD-IIA family hydrolase	82.8798	85.2203	88.2194	68.9426	52.0861	41.4563	43.9961	35.8781	53.6269	69.9295	65.1339	42.1494	27.1593	27.1871	29.0139
CAETHG_RS05785	LrgB family protein	79.5079	82.7575	90.7294	70.3314	22.587	25.3542	20.1806	14.5027	65.9187	91.3177	80.3798	25.241	26.8986	47.9297	30.6129
CAETHG_RS05790	CidA/LrgA family protein	76.0625	96.2487	69.6406	64.6987	9.31712	36.6051	35.6103	3.10196	58.5662	57.5301	62.1029	39.2448	50.5755	64.146	38.2247
CAETHG_RS05795	MATE family efflux transporter	106.683	99.1755	134.39	131.191	20.3876	54.4671	46.7532	13.8468	61.5137	76.0914	70.2035	46.1271	102.131	52.1459	47.2581
CAETHG_RS05800	MarR family transcriptional regulator	114.111	103.2	90.101	89.5202	25.7832	48.3463	53.7514	70.2331	45.4287	72.365	76.2633	43.7229	89.0639	128.657	130.421
CAETHG_RS05805	LysR family transcriptional regulator	69.2215	99.3187	107.777	86.2649	206.141	104.096	143.251	187.281	117.132	99.4792	109.733	147.869	233.912	247.467	223.077
CAETHG_RS05810	amino acid ABC transporter substrate-binding protein	73.2418	79.9502	83.83	93.5338	789.704	503.49	596.434	774.914	412.939	252.363	362.029	603.574	1205.43	575.442	643.355
CAETHG_RS05815	amino acid ABC transporter permease	68.9815	92.3689	72.8634	91.7999	257.205	171.855	235.274	251.652	176.89	124.844	128.683	224.256	705.548	525.247	547.349
CAETHG_RS05820	methyl-accepting chemotaxis protein	70.5685	86.2106	87.5807	68.74	11.0957	33.9767	30.6155	11.0823	39.3177	48.1377	42.4724	20.4226	5.56749	9.41807	6.69435
CAETHG_RS05825	helicase-exonuclease AddAB subunit AddA	108.693	88.8276	88.7552	100.864	152.641	148.736	138.629	134.645	118.431	104.101	124.467	142.411	113.679	128.194	121.913
CAETHG_RS05830	GGDEF domain-containing protein	89.9895	82.3467	75.479	69.2549	140.675	241.284	269.198	195.03	87.4369	90.0315	110.656	137.712	98.9123	165.445	156.129
CAETHG_RS05835	threonine synthase	75.0286	86.8663	65.3902	95.4642	295.448	272.513	317.347	396.202	136.301	112.411	123.515	218.39	317.787	455.091	490.692
CAETHG_RS05840	aminotransferase class V-fold PLP-dependent enzyme	70.1491	93.5521	97.4139	94.7267	187.313	170.633	171.982	170.608	116.421	108.535	98.6805	181.04	278.467	218.854	250.601
CAETHG_RS05845	cobalt transporter CbiM	104.96	98.7902	158.939	140.753	465.576	253.927	285.816	323.051	315.402	196.566	229.105	382.515	471.691	332.169	274.346
CAETHG_RS05850	lipoyl synthase	88.1866	80.776	83.139	74.4187	545.904	252.626	391.212	524.276	251.587	135.497	187.243	332.436	185.715	379.084	324.035
CAETHG_RS05855	lipoate--protein ligase	74.0018	75.0205	51.4427	60.935	50.586	81.1193	89.3173	56.7118	45.4253	52.0587	62.9806	54.6663	30.0211	100.772	72.7964
CAETHG_RS05860	hypothetical protein	82.3573	98.5317	73.6085	65.6544	34.468	57.1293	114.522	34.4264	32.7249	39.1663	40.8868	33.7032	3.34108	78.6269	82.3047
CAETHG_RS05865	cold-shock protein	175.151	140.566	140.452	382.695	7985.32	11164.5	5598.63	8988.4	1039.26	1229.57	843.312	1655.54	5994.69	20059.4	14670.1
CAETHG_RS05870	L-serine ammonia-lyase, iron-sulfur-dependent, subunit alpha	127.377	79.3804	142.677	129.941	79.4036	62.8953	64.0786	89.5412	187.17	133.556	137.163	276.66	133.08	65.5863	71.5893
CAETHG_RS05875	L-serine ammonia-lyase, iron-sulfur-dependent, subunit beta	124.004	93.2792	114.613	138.73	76.8254	81.8797	59.6345	81.6306	150.697	149.152	130.189	255.731	103.306	48.0979	38.1409
CAETHG_RS05880	aspartate 4-decarboxylase	91.0541	77.1649	76.0779	86.9521	9.59115	26.9155	24.2798	1.36851	41.6279	48.4118	51.3139	20.1996	0.796884	2.326	5.26995
CAETHG_RS05885	aminotransferase class V-fold PLP-dependent enzyme	79.6538	78.7407	59.0226	74.8553	32.4817	49.5344	47.223	17.9288	53.7305	67.7343	47.5115	30.861	15.2456	19.8315	13.5891
CAETHG_RS05890	hypothetical protein	61.0665	58.6343	72.7725	58.9078	43.9975	83.8866	107.91	54.2844	20.3355	22.1953	14.9117	35.8187	14.0488	84.2099	76.9803
CAETHG_RS05895	LysR family transcriptional regulator	68.8522	74.7271	49.2304	66.6997	147.281	104.406	101.458	116.404	87.212	97.9704	95.4929	85.541	185.717	159.436	196.049
CAETHG_RS05900	sulfite exporter TauE/SafE family protein	75.8032	83.9366	129.796	130.892	77.4757	104.961	100.252	86.7216	93.7619	105.85	89.1874	98.0619	251.194	121.697	103.44
CAETHG_RS05905	DUF1634 domain-containing protein	50.9097	67.9221	56.5556	50.154	31.7793	107.829	108.412	100.994	54.4802	67.391	68.5409	43.4605	34.7252	173.29	176.308
CAETHG_RS05910	YhgE/Pip domain-containing protein	60.2225	75.4443	56.0851	63.7888	16.5868	59.0568	42.6838	7.24798	27.6947	49.6087	43.7433	28.6948	2.21073	9.97259	10.6327
CAETHG_RS05915	hypothetical protein	171.106	94.795	150.189	160.41	418.885	323.698	295.37	547.586	224.262	194.409	185.813	328.044	269.895	215.248	194.283
CAETHG_RS05920	DUF2953 domain-containing protein	65.3468	51.5176	65.9944	72.2451	9.27076	25.4961	34.7889	27.7788	17.4825	22.2615	16.9672	17.8512	7.18913	23.0826	16.6401
CAETHG_RS05925	hypothetical protein	62.1487	84.3006	67.4297	61.1043	21.7399	54.9076	48.5595	37.2236	30.9099	29.8304	27.3674	20.5568	8.42926	38.6633	55.7444
CAETHG_RS05930	lecithin retinol acyltransferase family protein	64.8972	77.8906	55.8006	73.7443	23.3787	49.9774	43.0048	31.592	67.7149	70.291	68.5156	29.7905	67.1852	49.4154	49.7204
CAETHG_RS05935	GTP 3',8-cyclase MoaA	97.1818	88.7786	80.082	93.921	501.913	380.783	359.611	345.73	355.386	210.964	277.259	344.369	330.609	458.998	445.265
CAETHG_RS05940	spore coat protein	88.2087	101.196	90.9353	107.605	140.636	156.55	171.027	173.242	165.753	149.554	200.191	177.712	291.73	321.642	358.207
CAETHG_RS05945	spore coat associated protein CotJA	65.1064	88.6716	120.135	111.222	14.0636	27.6265	7.32974	21.0699	29.4673	33.7703	50.0478	16.925	5.45289	3.97907	3.60611
CAETHG_RS05950	spore coat protein CotJB	55.0007	57.1635	70.2258	67.6588	8.76905	4.30648	9.14062	4.37924	59.7146	84.2271	72.8146	31.6597	17.0002	0	2.24851
CAETHG_RS05955	manganese catalase family protein	82.172	79.2371	100.702	84.3078	7.80492	28.7474	22.373	7.79551	93.0109	125.837	77.3738	34.0494	6.80897	4.41656	7.00453
CAETHG_RS05960	D-2-hydroxyacid dehydrogenase	105.489	85.2912	126.118	106.172	63.0697	93.4837	70.5234	49.2496	102.716	103.849	89.0007	50.3714	109.377	93.1164	86.7407
CAETHG_RS05965	hypothetical protein	74.4531	63.3013	61.4928	78.0764	34.5536	58.1802	56.5992	49.3027	29.7356	51.6459	31.7869	13.3663	7.65571	30.0275	32.2758
CAETHG_RS05970	DUF3100 domain-containing protein	60.6396	79.6541	109.386	70.278	36.156	42.3417	40.5871	25.0009	75.7573	93.9754	86.2497	87.8616	48.5266	26.7548	22.8207
CAETHG_RS05975	amidohydrolase	89.2517	94.8955	103.641	111.024	40.7491	55.8665	37.1663	46.6354	92.9411	114.157	110.486	78.1576	29.6245	18.495	15.4553
CAETHG_RS05980	FAD-dependent oxidoreductase	86.316	103.145	126.691	97.5	11.7161	41.6465	28.496	3.34343	68.0934	105.836	79.4171	32.2284	0.648959	1.26282	1.14445
CAETHG_RS05985	methyl-accepting chemotaxis protein	118.6	86.7032	99.78	100.006	143.137	130.871	129.95	157.459	95.71	81.4586	84.729	115.502	138.619	210.891	199.58
CAETHG_RS05990	VanW family protein	100.868	74.0036	91.9738	98.7013	70.7845	59.4728	74.6728	55.3669	72.8169	64.0686	59.8316	68.2519	82.9975	93.3807	99.2793
CAETHG_RS05995	phosphatase	54.7356	106.315	97.0199	91.4931	167.862	121.008	131.632	172.274	173.44	142.637	137.272	186.262	336.175	252.72	233.376
CAETHG_RS06000	glycosyltransferase family 2 protein	75.9534	77.5456	74.9075	64.6987	370.492	209.941	289.072	449.967	204.408	135.365	171.634	280.32	331.929	635.154	647.01
CAETHG_RS06005	UDP-galactopyranose mutase	115.444	90.301	89.6364	97.8665	343.165	183.931	267.318	305.897	204.885	133.224	179.462	281.986	303.31	439.791	406.138
CAETHG_RS06010	spore coat protein	80.6045	90.6409	89.9572	76.0189	25.7024	37.8673	58.0482	8.55714	56.0979	79.3519	60.9778	36.0872	0	6.06008	7.68888
CAETHG_RS06015	hypothetical protein	70.9809	103.897	74.9753	66.6782	43.2098	21.2203	39.4106	21.5789	39.61	62.996	60.4096	48.7514	0	7.64097	8.30972
CAETHG_RS06020	FAD-dependent oxidoreductase	71.8617	84.0794	97.3265	87.0361	34.2699	65.2159	39.443	9.98333	59.8378	75.4333	66.3012	27.495	10.2424	9.89814	7.32274
CAETHG_RS06025	alpha/beta hydrolase	86.5395	81.0354	85.4932	71.4719	19.3882	49.7236	33.6829	7.53078	59.2433	81.6581	62.0604	32.407	5.84688	11.8855	5.79999
CAETHG_RS06035	lytic transglycosylase domain-containing protein	132.892	82.0925	117.083	98.2951	95.0726	112.056	79.2809	85.4623	134.463	123.931	149.511	147.597	52.345	53.2607	47.2933
CAETHG_RS06040	dephospho-CoA kinase	99.0026	80.42	73.9771	83.6383	136.173	147.828	119.531	114.534	95.7332	95.2689	96.5551	136.926	65.9983	50.188	67.5365
CAETHG_RS06045	DNA polymerase I	96.588	83.6505	72.7526	70.8218	112.188	128.556	136.432	109.506	83.03	80.9052	83.6793	82.0824	60.1403	117.589	108.529
CAETHG_RS06050	hypothetical protein	64.1193	73.4139	58.072	68.9059	111.634	109.647	94.8813	210.991	62.9744	46.5426	45.4021	93.0095	21.9749	178.334	236.042
CAETHG_RS06055	MEDS domain-containing protein	96.3866	61.8543	74.8465	54.6184	43.7228	134.968	169.28	37.4315	22.903	19.9981	16.9356	8.7698	38.749	113.103	97.6973
CAETHG_RS06060	hemolysin III family protein	84.1365	95.7345	100.265	80.9999	31.4945	75.6161	58.3626	5.24276	97.1521	139.249	119.195	42.1138	7.46252	7.42574	10.3189
CAETHG_RS06065	hypothetical protein	65.8881	98.9426	93.9843	97.3543	53.4794	121.47	94.0705	46.7381	32.3909	35.5443	43.0477	31.1746	34.9914	72.346	83.563
CAETHG_RS06070	aspartate--tRNA ligase	95.8669	103.106	115.815	117.015	600.962	450.905	506.794	760.847	308.521	210.695	273.995	543.755	1052.83	736.869	798.127
CAETHG_RS06075	histidine--tRNA ligase	96.3628	92.4523	94.4764	106.193	308.336	205.41	245.01	331.174	231.269	167.087	215.062	337.729	620.976	432.402	455.122
CAETHG_RS06080	coproporphyrinogen III oxidase	108.977	103.701	92.8819	96.4527	201.578	166.526	204.418	229.428	129.329	113.64	136.903	189.466	342.017	244.934	256.635
CAETHG_RS06085	MBL fold metallo-hydrolase	142.478	115.498	98.8233	102.799	627.974	408.146	405.958	588.132	236.217	186.653	178.099	298.261	1157.46	891.541	724.836
CAETHG_RS06090	D-tyrosyl-tRNA(Tyr) deacylase	113.537	97.178	120.268	133.231	263.364	190.346	119.133	268.01	352.699	239.496	373.881	450.008	315.977	211.594	186.664
CAETHG_RS06095	bifunctional (p)ppGpp synthetase/guanosine-3',5'-bis(diphosphate) 3'-pyrophosphohydrolase	88.4662	94.4658	81.4894	94.2656	169.402	128.067	148.22	163.558	174.515	139.819	158.846	193.058	263.128	221.203	228.506
CAETHG_RS06100	adenine phosphoribosyltransferase	93.9388	83.798	98.1447	149.592	422.232	480.309	395.213	518.548	826.021	618.532	753.486	1329.98	975.594	410.811	399.923
CAETHG_RS06105	DHH family phosphoesterase	56.6388	72.6175	54.8406	61.9807	84.2821	126.76	134.525	127.586	99.3349	76.7972	94.6217	81.6198	86.2925	174.749	168.499
CAETHG_RS06110	protein translocase subunit SecF	80.0524	84.2915	72.6842	68.4408	537.33	496.425	611.983	713.877	202.575	144.92	160.484	359.424	1535.58	1517.4	1315.61
CAETHG_RS06115	protein translocase subunit SecD	92.7155	81.5283	98.6282	101.15	651.541	555.536	690.117	751.478	351.857	275.844	379.23	651.135	1938.7	886.734	715.027
CAETHG_RS06120	thioether cross-link-forming SCIFF peptide maturase	88.1212	83.6718	72.1423	92.3816	198.602	189.447	133.752	195.097	186.23	162.89	170.908	249.338	263.335	191.698	171.424
CAETHG_RS06125	six-cysteine ranthipeptide SCIFF	33.8773	53.68	40.3713	75.013	340.277	851.466	388.476	485.525	127.318	141.741	57.6638	87.7524	160.208	1396.01	1179.98
CAETHG_RS06130	TIGR04086 family membrane protein	73.3024	75.7686	65.7851	67.7963	227.247	327.362	331.626	193.684	101.578	110.175	86.2612	138.565	105.733	240.896	180.247
CAETHG_RS06135	preprotein translocase subunit YajC	70.1961	75.3485	50.1914	95.8499	2061.52	2305.13	1798.89	2364.2	766.813	620.796	587.176	1036.43	1885.03	2729.23	2288.32
CAETHG_RS06140	tRNA guanosine(34) transglycosylase Tgt	84.8932	84.9644	84.5414	90.4823	155.037	139.587	152.283	216.393	161.903	128.527	171.109	249.971	541.014	302.558	302.485
CAETHG_RS06145	tRNA preQ1(34) S-adenosylmethionine ribosyltransferase-isomerase QueA	84.2969	91.2995	89.2082	93.3275	135.125	124.158	135.172	154.554	158.117	149.152	160.29	234.092	414.069	202.566	210.962
CAETHG_RS06150	Holliday junction branch migration DNA helicase RuvB	85.4767	86.2729	82.0978	91.0437	145.23	168.866	140.252	137.589	151.59	156.417	153.093	210.12	400.381	200.316	214.124
CAETHG_RS06155	Holliday junction branch migration protein RuvA	77.7499	92.0626	73.3234	80.9185	129.222	112.206	119.081	121.584	88.2908	96.3654	100.287	126.215	184.439	202.943	217.535
CAETHG_RS06160	hypothetical protein	85.8369	74.8987	75.8935	106.579	14.8332	30.9595	36.7216	9.25959	56.3323	66.1485	56.5572	30.124	7.18913	12.5905	10.9349
CAETHG_RS06165	MBL fold metallo-hydrolase	90.2631	67.1991	74.7656	84.1736	10.8417	57.237	24.0149	5.41434	45.4332	66.9442	49.6058	40.7739	4.20368	0.766876	3.82247
CAETHG_RS06170	endolytic transglycosylase MltG	79.5079	94.5346	61.7084	94.27	270.299	213.194	340.095	338.148	70.0792	60.8785	64.7749	95.2884	156.146	258.013	239.78
CAETHG_RS06175	YebC/PmpR family DNA-binding transcriptional regulator	135.196	113.515	128.889	168.804	932.466	788.417	704.605	926.821	642.569	465.313	641.783	1143.98	1452.62	744.522	689.825
CAETHG_RS06180	YigZ family protein	140.821	104.106	136.351	113.682	197.61	185.579	135.515	164.476	191.589	151.035	158.623	194.008	137.781	204.025	208.014
CAETHG_RS06185	PLP-dependent aminotransferase family protein	94.8727	81.6707	78.6377	99.7931	205.999	152.907	190.14	153.92	124.381	91.4333	111.388	113.547	104.261	178.412	170.761
CAETHG_RS06190	nucleotidyltransferase domain-containing protein	97.5368	70.8629	70.5389	75.9747	488.603	321.978	401.469	257.702	325.15	168.464	204.041	309.009	181.714	168.219	192.722
CAETHG_RS06195	GTPase HflX	124.011	95.8255	121.075	130.266	61.9057	71.2448	52.7963	34.9752	84.8358	104.464	101.515	69.6097	36.3678	33.0844	43.7724
CAETHG_RS06200	hypoxanthine phosphoribosyltransferase	77.4059	108.952	88.4325	114.855	122.086	210.374	243.356	104.825	54.9759	69.8003	60.2518	38.6649	162.772	217.557	217.486
CAETHG_RS06205	sporulation protein YunB	110.788	105.458	107.738	96.5249	17.4969	36.0895	34.6528	3.49517	54.9917	117.041	83.6144	46.3252	0	1.9802	1.79459
CAETHG_RS06210	PBP1A family penicillin-binding protein	78.514	85.8517	97.9638	94.6273	236.731	196.099	258.654	260.185	127.74	123.442	123.572	170.767	486.771	483.381	395.655
CAETHG_RS06215	RNA polymerase sporulation sigma factor SigF	93.2009	85.6598	75.2729	77.5928	28.0992	53.7455	40.0809	14.7713	74.3698	79.142	82.2025	43.6054	13.7621	16.7374	18.5815
CAETHG_RS06220	anti-sigma F factor	64.6071	84.1103	83.4852	77.4172	18.2433	25.5979	24.4496	10.4122	61.4331	109.964	85.6795	36.0692	8.084	7.37381	10.6922
CAETHG_RS06225	anti-sigma F factor antagonist	115.286	104.546	126.727	107.831	79.861	169.952	83.2449	26.5883	99.3534	122.137	99.2444	66.0755	5.16077	10.3562	13.6517
CAETHG_RS06230	Eco57I restriction-modification methylase domain-containing protein	80.0758	78.7059	76.0248	77.0222	18.3807	41.0873	40.3011	12.028	26.8926	30.4392	28.5704	21.7391	6.38952	19.3675	27.9535
CAETHG_RS06235	delta-lactam-biosynthetic de-N-acetylase	58.9294	84.6153	63.3409	60.1964	10.3165	21.5324	20.1631	10.3041	54.7158	67.2401	63.8111	27.935	8.50009	6.56754	8.59726
CAETHG_RS06240	Rrf2 family transcriptional regulator	62.9149	85.4262	100.928	78.1385	202.546	214.856	132.307	334.473	107.513	88.0091	61.3249	209.631	321.464	401.915	405.099
CAETHG_RS06245	WecB/TagA/CpsF family glycosyltransferase	98.2156	88.3558	95.8638	83.3653	184.776	159.955	146.903	186.118	182.097	132.679	160.277	271.369	378.254	251.651	197.949
CAETHG_RS06250	sugar transferase	79.1432	80.7503	52.3293	94.311	206.857	174.63	140.778	163.92	121.789	78.5835	106.611	109.042	139.862	125.761	96.4385
CAETHG_RS06255	acyltransferase	55.1418	51.4688	50.2024	42.9113	44.7222	74.3364	77.6953	62.9937	37.8428	30.2894	32.2579	35.881	29.3449	67.8095	58.5132
CAETHG_RS06260	murein biosynthesis integral membrane protein MurJ	57.055	65.4797	56.9594	59.2341	88.6658	114.701	122.479	107.279	53.6196	53.4129	62.3004	54.2206	46.397	127.065	126.06
CAETHG_RS06265	glycosyltransferase	83.7083	88.4569	90.8161	75.9565	192.872	134.186	145.548	150.5	123.131	120.953	121.885	174.69	155.018	149.784	121.577
CAETHG_RS06270	O-antigen ligase family protein	85.3385	84.5851	64.1135	72.9144	163.271	137.705	194.238	189.663	116.668	113.843	126.612	165.522	92.8939	248.55	203.41
CAETHG_RS06275	UDP-N-acetylglucosamine 2-epimerase (non-hydrolyzing)	93.552	83.2851	91.0779	88.8864	209.171	173.118	167.122	196.193	197.445	158.804	191.086	247.257	190.61	171.236	169.343
CAETHG_RS06280	N-acetyltransferase	76.1367	74.8749	58.3654	76.4882	169.944	121.529	121.205	175.695	248.321	218.359	242.012	326.517	199.412	177.57	146.401
CAETHG_RS06285	Gfo/Idh/MocA family oxidoreductase	83.7857	72.2948	78.2195	91.8127	654.224	540.124	499.319	706.034	515.107	333.161	449.297	891.54	952.218	887.977	892.256
CAETHG_RS06290	nucleotide sugar dehydrogenase	72.2634	79.8356	74.0294	67.1386	589.164	411.077	499.975	663.919	461.592	307.526	426.696	884.765	1268.91	982.156	960.625
CAETHG_RS06295	maltose ABC transporter substrate-binding protein	105.496	77.6727	87.7725	154.862	362.487	297.758	366.25	381.495	165.112	149.47	189.467	296.777	823.156	644.739	492.31
CAETHG_RS06300	murein biosynthesis integral membrane protein MurJ	58.2542	70.046	65.034	69.6497	158.065	133.174	170.053	175.255	96.4709	104.216	99.771	131.325	407.359	481.274	379.644
CAETHG_RS06305	acyltransferase family protein	77.9518	73.0772	67.7441	76.9437	98.0149	116.42	141.372	142.292	39.9993	40.6601	50.2154	56.9213	125.058	319.561	253.955
CAETHG_RS06310	oligosaccharide repeat unit polymerase	65.2334	69.2806	59.2292	75.231	194.143	200.902	231.279	205.162	104.42	82.3558	93.1177	148.113	241.956	567.934	431.806
CAETHG_RS06315	glycosyltransferase family 2 protein	70.3192	69.1608	52.0269	52.0861	209.775	222.48	284.96	271.933	109.3	95.6922	116.1	138.314	188.631	595.735	482.101
CAETHG_RS06320	glycosyltransferase	85.5085	72.3543	67.2182	62.7804	103.468	118.399	136.124	116.386	85.2446	79.946	91.9245	91.8786	268.75	403.592	324.292
CAETHG_RS06325	glycosyltransferase	84.4721	82.0801	64.9777	85.3891	225.124	197.89	233.677	257.92	164.501	147.962	153.561	210.027	416.634	488.154	394.132
CAETHG_RS06330	polysaccharide biosynthesis protein	101.561	82.2977	99.8113	92.6949	229.937	230.624	247.923	241.204	138.609	117.481	146.79	196.926	472.185	452.475	318.505
CAETHG_RS06335	UTP--glucose-1-phosphate uridylyltransferase GalU	114.949	96.8344	105.339	125.92	287.43	208.146	220.898	343.041	143.545	130.352	133.328	213.996	929.343	538.599	584.301
CAETHG_RS06340	tetratricopeptide repeat protein	71.2267	82.7432	64.6708	65.7143	203.376	196.714	243.201	320.679	83.2797	67.2867	73.4774	106.227	151.707	324.807	368.747
CAETHG_RS06345	phospho-sugar mutase	101.28	97.1863	102.762	116.615	181.498	157.966	177.743	277.403	125.523	104.802	118.649	201.325	378.91	316.702	333.887
CAETHG_RS06350	aminotransferase class I/II-fold pyridoxal phosphate-dependent enzyme	63.9981	98.9543	119.574	95.0626	35.2023	65.393	40.6823	16.0512	73.3581	87.68	72.6224	34.0759	20.7702	19.7034	22.7622
CAETHG_RS06355	sigma-70 family RNA polymerase sigma factor	63.4353	80.0824	60.619	55.6548	22.0405	15.7441	33.4173	10.0063	33.5864	64.6097	46.8573	24.1136	0.77689	2.83455	5.13773
CAETHG_RS06360	DUF4179 domain-containing protein	75.1478	81.4895	63.8792	52.0107	23.1855	39.6414	39.3847	18.8691	40.0337	43.3023	43.0738	27.3861	3.99543	12.877	7.48641
CAETHG_RS06365	hypothetical protein	77.0354	80.6255	59.8537	56.5456	28.4058	47.9883	54.4814	38.5854	48.21	48.3316	40.435	26.6646	2.64332	27.6473	23.3078
CAETHG_RS06370	helix-turn-helix transcriptional regulator	116.193	101.314	77.9602	138.73	42.4991	57.7975	81.7845	48.9784	116.447	128.966	135.175	177.044	7.60535	1.84992	0
CAETHG_RS06375	hypothetical protein	96.5214	75.1979	64.0053	85.4606	78.1856	230.382	225.479	187.419	40.9554	60.7933	38.8649	37.6374	98.0185	887.806	601.438
CAETHG_RS06380	hypothetical protein	150.388	86.4332	128.415	133.068	51.5415	27.2591	53.7254	35.6396	76.8422	44.8817	45.687	21.4713	9.2235	7.85232	16.2658
CAETHG_RS06385	hypothetical protein	67.14	63.2176	54.7439	66.1821	70.9876	34.862	24.6652	59.085	27.8887	54.7906	34.0839	53.3943	20.6431	10.0424	24.2697
CAETHG_RS06390	tyrosine--tRNA ligase	114.952	100.431	123.972	111.093	95.9899	95.1791	89.5751	61.1769	89.5493	113.837	100.078	95.7169	10.6338	11.6395	14.2991
CAETHG_RS06395	serine hydrolase family protein	151.149	120.739	101.232	90.8052	27.461	53.9443	63.383	37.2236	47.264	67.9596	56.5076	27.1468	19.7739	44.3981	40.7395
CAETHG_RS06400	hypothetical protein	102.092	91.6267	77.7175	86.0003	29.7233	43.7913	66.7321	34.2548	34.1337	41.177	46.1074	31.6435	2.65954	29.7576	41.3319
CAETHG_RS06405	helix-turn-helix transcriptional regulator	107.405	113.891	93.0868	129.902	22.8841	67.4304	57.9307	29.387	126.722	145.788	115.231	135.734	2.53512	0.92496	3.35305
CAETHG_RS06410	Nramp family divalent metal transporter	87.8771	93.507	108.972	80.935	23.8791	50.2587	32.8916	4.25899	61.6486	82.4994	64.1672	34.8957	0	0.965176	2.18677
CAETHG_RS06415	transcriptional regulator MntR	121.237	114.661	98.8528	56.7773	7.12136	18.6523	34.6412	2.37093	42.2771	66.7724	56.317	25.7109	0	0	0
CAETHG_RS06420	alpha-hydroxy-acid oxidizing protein	135.937	107.38	133.823	144.199	366.089	227.837	249.817	439.216	434.208	258.706	357.695	845.426	642.371	399.075	450.747
CAETHG_RS06425	DUF523 domain-containing protein	167.326	107.405	153.188	166.037	103.39	120.442	77.6953	139.288	187.664	157.538	191.504	277.788	113.737	75.5125	71.5172
CAETHG_RS06430	endonuclease MutS2	95.8944	92.002	85.2862	94.2666	131.647	121.397	122.911	145.205	168.431	150.262	160.015	245.912	228.228	148.186	163.317
CAETHG_RS06435	U32 family peptidase	93.9803	89.0311	81.6041	83.899	83.5002	73.2101	96.8732	84.8132	92.1738	86.5784	93.2144	95.6637	155.111	136.679	163.06
CAETHG_RS06440	cell division protein ZapA	174.202	105.542	157.189	219.976	402.499	477.696	326.32	308.956	285.022	207.748	233.676	287.048	384.374	451.306	356.923
CAETHG_RS06445	phenylalanine--tRNA ligase subunit beta	112.152	108.145	90.2145	118.243	317.768	263.704	238.761	338.481	300.207	242.647	246.736	433.826	174.53	229.616	193.651
CAETHG_RS06450	phenylalanine--tRNA ligase subunit alpha	113.287	121.366	144.03	141.648	320.862	253.42	237.913	320.475	224.1	189.498	200.304	266.719	248.389	236.784	202.998
CAETHG_RS06455	RNA methyltransferase	100.223	103.154	121.468	99.1551	78.5351	84.1496	89.3049	57.0476	146.603	154.785	150.025	114.276	79.1714	64.2369	55.6529
CAETHG_RS06460	50S ribosomal protein L20	90.904	77.6628	59.6919	103.039	1304.4	1445.9	1136.29	1312.13	717.436	588.086	670.501	1285.74	1571.45	2213.48	2220.22
CAETHG_RS06465	50S ribosomal protein L35	99.5053	82.0679	82.403	161.202	3433.22	3788.07	3802.36	3694.16	1189.07	966.584	1138.71	2361.49	608.658	2452.41	2348.5
CAETHG_RS06470	translation initiation factor IF-3	87.6414	92.9298	86.9078	121.465	745.369	654.263	580.482	757.307	409.515	304.917	372.4	558.063	701.746	1200.5	1241.21
CAETHG_RS06475	threonine--tRNA ligase	118.115	104.125	107.699	144.451	397.219	369.493	383.605	486.007	259.478	221.023	274.796	471.008	537.011	444.259	518.85
CAETHG_RS06480	putative sporulation protein YtxC	117.619	92.3988	74.7254	78.1177	13.6651	39.0454	22.0137	2.48157	20.1728	37.075	31.5778	23.9207	2.89003	5.27227	7.00787
CAETHG_RS06505	L,D-transpeptidase family protein	161.451	104.411	169.695	155.432	30.2177	70.9017	68.2458	5.03021	67.7117	75.4399	69.9832	37.376	33.8472	18.5242	19.3706
CAETHG_RS06510	aminotransferase class I/II-fold pyridoxal phosphate-dependent enzyme	65.801	87.3291	93.614	76.7548	208.665	228.782	243.809	242.341	102.694	104.207	107.562	101.616	188.906	349.013	336.955
CAETHG_RS06515	4-hydroxy-tetrahydrodipicolinate reductase	109.981	94.2521	103.582	107.115	488.499	395.218	335.854	489.393	232.554	150.765	189.718	287.691	1031.08	721.314	829.979
CAETHG_RS06520	4-hydroxy-tetrahydrodipicolinate synthase	79.8865	71.5262	71.7386	73.8435	1281.58	890.225	984.404	1242.05	923.646	421.801	575.704	1244.85	1181.57	1038.31	1158.77
CAETHG_RS06525	aspartate-semialdehyde dehydrogenase	97.8595	84.2264	89.3675	111.632	769.014	554.052	564.523	766.963	496.014	268.435	365.959	796.753	648.729	564.181	667.489
CAETHG_RS06530	alpha/beta-type small acid-soluble spore protein	149.651	117.711	114.962	194.895	82.8188	101.681	112.226	74.4471	67.2427	75.2864	61.7521	64.7851	175.007	135.907	131.663
CAETHG_RS06535	class I SAM-dependent methyltransferase	69.4004	77.3967	63.3706	54.7159	70.9157	62.2434	75.4934	48.2249	50.5835	50.7238	48.0698	33.593	38.6118	154.539	153.208
CAETHG_RS06540	Hsp33 family molecular chaperone HslO	71.2091	82.8725	81.2864	81.8113	131.757	104.762	108.564	129.092	166.956	149.367	154.806	190.278	492.376	384.148	378.064
CAETHG_RS06545	2,3,4,5-tetrahydropyridine-2,6-dicarboxylate N-acetyltransferase	102.928	99.3177	129.319	104.071	930.932	611.105	616.036	875.299	363.486	200.593	297.016	548.912	881.52	930.92	916.434
CAETHG_RS06550	single-stranded DNA-binding protein	133.389	91.1743	110.723	98.0283	221.763	161.849	142.869	224.572	312.998	211.842	247.403	405.885	1025.84	588.664	591.141
CAETHG_RS06555	hypothetical protein	85.8302	89.251	71.918	82.2808	71.8428	83.7947	107.65	58.302	145.828	133.236	129.355	137.796	269.852	349.367	333.315
CAETHG_RS06560	polysaccharide deacetylase family sporulation protein PdaB	93.7599	78.0015	93.5696	73.3789	20.1033	42.5287	30.6268	12.3564	61.5634	72.1448	55.0318	37.221	13.7906	0.875066	5.55131
CAETHG_RS06565	DUF4364 family protein	58.8178	79.2015	63.3096	61.2677	55.0557	128.95	121.399	61.3343	29.9486	37.7723	37.3192	33.1288	8.21032	203.701	161.261
CAETHG_RS06570	YncE family protein	116.331	102.643	89.7285	84.1253	26.4703	63.1406	45.9865	11.3307	64.0465	83.8846	74.7614	32.6145	3.90985	1.42654	5.49453
CAETHG_RS06575	TIGR03905 family TSCPD domain-containing protein	108.661	138.446	159.494	123.236	119.792	156.879	157.24	172.824	41.833	47.1808	61.6518	37.376	184.067	148.126	162.683
CAETHG_RS06580	bifunctional folylpolyglutamate synthase/dihydrofolate synthase	95.6928	96.33	105.174	105.67	349.444	278.003	276.865	504.881	377.398	284.447	364.023	734.202	726.692	300.837	379.693
CAETHG_RS06585	valine--tRNA ligase	119.631	94.5385	101.702	138.89	315.706	287.7	299.166	448.538	303.996	250.622	311.701	645.34	503.71	262.957	369.693
CAETHG_RS06590	hypothetical protein	89.0488	96.175	94.328	90.5249	69.0157	94.902	69.0624	99.2628	47.7206	56.8199	62.6877	63.124	14.9853	167.151	154.315
CAETHG_RS06595	ABC transporter substrate-binding protein	88.2812	88.5046	94.023	127.249	131.368	110.797	141.399	115.521	109.952	121.967	128.731	144.349	174.398	122.818	104.715
CAETHG_RS06600	helix-turn-helix domain-containing protein	76.1265	88.9624	67.3408	66.3788	44.9792	51.8922	47.6293	47.7774	56.8459	71.5147	65.8173	62.2934	12.7339	70.701	80.9163
CAETHG_RS06605	uroporphyrinogen III decarboxylase	76.6206	116.351	115.034	103.253	282.796	164.673	220.031	79.6927	191.517	141.01	180.396	127.626	21.1466	16.2883	17.6103
CAETHG_RS06610	5'/3'-nucleotidase SurE	127.785	108.33	152.811	128.247	80.4999	93.709	73.0335	123.582	98.3912	116.083	104.586	95.9817	112.711	113.881	118.497
CAETHG_RS06615	LysR family transcriptional regulator	122.371	113.099	98.6362	107.831	263.985	157.214	183.032	188.504	152.047	92.1957	93.9236	117.16	13.4312	25.6854	18.3773
CAETHG_RS06620	C-terminal binding protein	70.0605	90.6651	93.6344	90.0707	28.4994	40.9115	31.9922	21.8962	84.9784	97.0116	80.9877	56.0641	5.52506	6.20267	6.46448
CAETHG_RS06625	RraA family protein	87.6697	84.5884	91.5628	102.424	52.7695	43.7317	49.8487	74.1177	83.7894	115.4	103.955	66.483	37.0845	15.3969	10.9938
CAETHG_RS06630	MFS transporter	82.7243	87.6195	85.6187	90.8396	49.1266	54.0757	64.4517	23.6877	60.7846	82.518	73.7772	47.9093	8.21032	12.4617	10.2077
CAETHG_RS06635	metallo-dependent hydrolase	81.0603	100.251	98.699	97.8731	99.317	79.1983	91.2253	70.7149	90.6566	101.871	99.3158	82.247	34.6956	35.8904	22.6928
CAETHG_RS06640	hypothetical protein	68.4991	132.173	120.987	104.276	77.8133	80.4507	51.2276	61.3575	83.666	147.513	104.103	44.3584	112.743	121.668	76.6595
CAETHG_RS06645	PadR family transcriptional regulator	59.1653	93.2886	77.6772	75.1256	805.805	497.961	766.453	687.462	677.117	275.269	460.865	747.521	6.50908	63.6472	36.1585
CAETHG_RS06650	DUF2812 domain-containing protein	72.5748	58.9441	56.7736	63.836	457.657	320.66	739.659	558.353	106.981	72.1044	85.8915	146.215	12.7161	24.0416	37.4602
CAETHG_RS06655	sugar ABC transporter permease YjfF	61.9499	79.6541	58.8234	68.0363	25.5112	65.3662	49.7157	6.64706	59.2634	91.6982	70.6741	38.7109	26.664	25.7337	17.6334
CAETHG_RS06660	ABC transporter permease	67.114	74.9686	65.5441	60.8929	18.6342	57.0608	30.8496	9.8533	60.8629	85.3552	67.9851	25.0639	39.9504	30.3931	20.7987
CAETHG_RS06665	sugar ABC transporter ATP-binding protein	78.5725	85.7453	75.9479	62.0205	18.9996	50.96	41.1328	13.8676	65.4564	85.9819	72.567	31.22	14.7335	14.6797	10.6804
CAETHG_RS06670	ABC transporter substrate-binding protein	76.3372	91.9271	102.993	106.419	58.5487	85.1538	113.843	46.1077	97.3155	120.892	125.929	50.8133	231.814	208.979	137.713
CAETHG_RS06675	CDP-alcohol phosphatidyltransferase family protein	67.6596	78.4827	70.876	54.268	9.13443	34.093	39.9902	14.5975	41.1495	58.2822	49.5338	35.1774	2.83336	9.30401	18.2692
CAETHG_RS06680	NAD(P)H-dependent oxidoreductase	70.1075	105.619	66.6908	54.8092	94.7155	84.9399	77.266	28.7917	87.364	119.369	98.397	47.0814	39.1192	57.092	49.6288
CAETHG_RS06685	TetR/AcrR family transcriptional regulator	89.3861	101.378	83.7429	90.767	31.9982	44.3698	51.012	31.9596	108.456	127.199	123.121	62.2934	65.6825	47.9297	35.2324
CAETHG_RS06690	polymer-forming cytoskeletal protein	201.551	116.367	159.397	206.491	90.4872	79.8382	91.1241	68.9325	128.54	135.21	142.945	115.358	29.7328	36.0163	35
CAETHG_RS06695	YhbD family protein	102.83	115.309	101.697	109.543	17.7469	43.5775	51.7968	26.5883	117.132	169.851	129.318	104.653	12.3858	11.5488	12.7416
CAETHG_RS06705	3-oxoacyl-[acyl-carrier-protein] reductase	116.189	95.5215	142.69	126.018	121.754	166.254	140.842	103.811	163.332	166.045	169.086	141.165	76.5686	44.5307	46.8291
CAETHG_RS06710	MBL fold metallo-hydrolase	114.621	102.455	82.3507	112.775	76.1995	96.6156	85.2048	44.2808	106.682	134.498	115.981	80.8656	40.2885	31.7512	33.3933
CAETHG_RS06720	CRISPR-associated endonuclease Cas2	158.179	115.708	115.893	133.181	58.845	104.035	49.0707	105.793	63.7036	83.4355	50.5244	49.5724	18.2528	69.927	85.5027
CAETHG_RS06725	type I-B CRISPR-associated endonuclease Cas1	89.3811	88.4517	71.6699	72.102	67.862	60.0979	90.4512	110.004	71.6781	84.721	85.9669	92.3802	64.2708	57.2868	71.6
CAETHG_RS06730	CRISPR-associated protein Cas4	103.216	74.3438	76.3735	135.933	97.1239	99.832	89.4673	171.454	74.5388	96.8521	70.428	133.195	28.9003	39.6219	50.3871
CAETHG_RS06735	CRISPR-associated helicase/endonuclease Cas3	106.89	98.1718	88.1742	101.113	122.342	120.591	119.357	187.857	98.0665	87.8186	85.2895	152.473	68.8746	95.098	105.386
CAETHG_RS06740	type I-B CRISPR-associated protein Cas5	92.5357	103.007	82.0397	80.8373	121.235	113.196	93.6087	147.997	151.316	159.164	159.791	202.641	272.174	128.737	144.302
CAETHG_RS06745	type I CRISPR-associated protein Cas7	112.029	93.0155	95.8494	116.875	186.342	105.092	122.809	201.728	159.955	116.297	115.31	204.001	293.198	180.958	179.41
CAETHG_RS06750	hypothetical protein	105.222	96.8104	83.8975	99.2907	167.549	128.9	134.141	162.257	115.13	100.09	115.083	151.421	122.271	155.915	171.031
CAETHG_RS06755	CRISPR-associated protein	70.9197	90.7452	99.0667	88.5702	213.861	152.907	221.284	201.039	119.439	92.7818	119.383	130.58	178.036	308.328	351.2
CAETHG_RS06760	CPBP family intramembrane metalloprotease	62.229	79.6541	61.102	66.227	42.5506	53.3223	45.883	46.8958	66.0983	61.4057	91.9982	64.4516	93.3002	96.7275	122.65
CAETHG_RS06765	hypothetical protein	72.4816	61.1299	53.2137	68.5438	8.66709	25.5384	20.3272	10.8208	40.8601	30.4746	22.031	28.6839	5.88088	53.3358	68.3378
CAETHG_RS06770	polyketide cyclase/dehydrase	95.4095	127.566	110.707	95.1292	148.513	173.392	181.094	207.109	85.1338	71.1317	72.1778	112.971	29.3349	234.676	258.664
CAETHG_RS06775	AAA family ATPase	104.066	103.22	87.1243	71.4621	427.816	223.096	291.932	332.589	490.94	236.021	289.245	589.17	343.726	295.122	310.435
CAETHG_RS06780	nitroreductase family protein	146.98	121.462	160.498	154.896	284.146	202.238	178.141	271.465	175.806	149.034	173.067	299.834	525.315	231.863	294.605
CAETHG_RS06785	DUF1648 domain-containing protein	76.8405	118.196	95.8494	98.3234	86.559	118.081	82.7078	57.6365	103.278	79.1813	83.9358	92.5961	22.3744	146.263	155.982
CAETHG_RS06790	AraC family transcriptional regulator	91.9361	98.956	93.2615	79.4933	20.3514	33.7316	37.124	20.3269	29.3164	37.0881	30.6078	16.073	11.8363	12.5959	19.2428
CAETHG_RS06795	MFS transporter	63.344	83.4315	81.5037	81.2254	16.9053	31.6992	27.2334	2.30249	38.2391	46.9203	45.8366	15.7211	2.97941	5.21792	4.5318
CAETHG_RS06800	GNAT family N-acetyltransferase	86.1517	92.2024	92.6724	90.5979	30.6316	60.1727	58.5375	22.946	52.148	56.0415	58.8298	35.328	24.7434	39.0004	37.3084
CAETHG_RS06805	energy coupling factor transporter S component ThiW	74.9885	95.5849	98.4393	80.2112	68.6524	115.595	69.5168	31.3462	69.8685	92.1828	81.7698	23.6059	16.7318	27.1938	25.1478
CAETHG_RS06810	hydroxyethylthiazole kinase	106.708	110.498	127.163	89.1836	42.0321	63.302	64.2592	33.5852	74.8591	105.736	94.021	36.2519	32.5943	35.2806	25.5071
CAETHG_RS06820	GNAT family N-acetyltransferase	114.997	119.745	97.51	93.3108	91.3201	96.9671	102.908	106.001	93.0854	90.592	83.6497	78.7125	62.2027	81.0044	85.4361
CAETHG_RS06825	esterase	83.9049	118.274	128.629	111.643	66.3492	133.109	105.948	29.6097	65.813	82.8085	59.8064	45.0211	23.5362	13.9795	14.841
CAETHG_RS06830	TfoX/Sxy family protein	159.764	146.189	182.587	167.455	363.916	473.713	402.187	385.373	298.573	278.25	248.164	390.47	355.304	318.817	314.792
CAETHG_RS06835	GNAT family N-acetyltransferase	90.7856	93.2123	107.248	88.7121	79.2946	59.7104	88.1648	95.0389	67.8427	68.9092	78.8324	71.5711	10.2483	44.1226	40.6646
CAETHG_RS06850	site-2 protease family protein	49.8084	83.0634	67.0986	68.2511	18.8518	45.5783	45.3474	17.3807	27.3461	34.3241	28.9975	16.5793	12.932	11.0779	15.6171
CAETHG_RS06855	glutamine amidotransferase	149.125	118.528	137.091	163.037	24.9645	52.5432	37.1748	17.8103	126.099	157.206	111.202	51.5038	35.2611	19.1719	19.2038
CAETHG_RS06865	response regulator transcription factor	63.54	83.3049	62.4554	66.4959	17.0814	33.5546	24.2798	7.75491	36.6039	62.857	53.6822	22.4256	17.4606	17.5742	25.085
CAETHG_RS06870	GHKL domain-containing protein	51.2031	63.0153	46.8692	41.535	3.31275	11.3882	10.3594	7.44471	26.4633	25.5689	21.3325	10.9636	1.28446	9.84157	13.1663
CAETHG_RS06875	ATP-binding cassette domain-containing protein	75.1467	78.9819	73.8803	83.1104	6.29004	27.8013	9.83484	3.14123	53.5415	77.1384	62.8891	30.2793	0	0.889835	0.806429
CAETHG_RS06880	hypothetical protein	42.7745	52.8709	31.8589	42.693	6.50978	17.5832	11.8748	1.62548	17.9023	25.1223	14.341	8.81356	0	0.920921	0
CAETHG_RS06885	ABC transporter permease	55.4471	75.1792	68.0632	67.3103	11.1666	46.6132	30.5543	1.39414	22.6661	39.2632	31.223	23.5175	0	1.57971	0
CAETHG_RS06890	carboxymuconolactone decarboxylase family protein	160.973	115.805	138.771	150.411	154.807	101.368	104.59	194.708	91.6036	91.4582	98.134	110.403	204.525	148.435	173.481
CAETHG_RS06895	serine hydrolase	101.505	94.0776	80.4981	151.984	2790.58	1695.3	2691.45	3749.68	893.62	438.802	825.04	1975.87	171.61	270.58	230.876
CAETHG_RS06900	nitroreductase family protein	309.995	121.194	198.973	260.495	1190.19	854.118	1159.16	876.555	387.293	232.32	305.591	393.051	2444.1	2298.82	2025.81
CAETHG_RS06905	SHOCT domain-containing protein	111.311	156.358	199.792	181.05	18.4042	76.8254	67.144	4.5955	77.1242	118.375	84.2074	44.2975	0	0	2.35955
CAETHG_RS06910	ABC-2 transporter permease	135.644	107.07	146.222	153.137	97.0714	107.261	102.991	83.1038	66.2842	60.6519	50.5244	73.0137	56.4564	62.7768	58.6705
CAETHG_RS06915	ABC-2 transporter permease	75.7533	68.9598	76.7643	64.5656	41.4094	72.8712	37.7685	41.3595	40.671	58.0036	53.2144	56.0641	18.7317	28.3141	35.3933
CAETHG_RS06920	ABC transporter ATP-binding protein	119.095	88.288	121.517	133.721	95.1258	113.911	84.2151	92.4081	120.818	111.305	122.336	139.572	62.651	76.6876	64.8216
CAETHG_RS06925	GntR family transcriptional regulator	92.6108	118.525	144.322	111.569	86.4629	58.5681	77.6953	71.4692	114.009	154.436	125.301	89.7025	99.4171	54.8316	54.2791
CAETHG_RS06930	recombinase family protein	97.0404	92.3463	101.795	97.4298	22.5249	48.2704	50.5161	5.454	54.3472	71.6493	56.2154	29.983	2.11724	4.05559	4.20052
CAETHG_RS06935	ABC transporter substrate-binding protein	129.073	116.939	121.359	119.303	95.1535	62.3065	78.5218	63.3593	39.4595	40.8015	45.687	21.4713	136.815	76.2797	78.2794
CAETHG_RS06940	2-hydroxyacyl-CoA dehydratase	90.9455	89.6665	92.817	88.1525	181.658	142.126	151.918	218.87	141.371	131.148	145.187	194.502	688.703	456.538	446.244
CAETHG_RS06945	ABC transporter ATP-binding protein	47.5162	82.4877	66.5865	73.8764	7.36531	26.0431	23.0322	1.47129	45.5258	72.2601	54.4186	22.1597	0	3.75102	2.26629
CAETHG_RS06950	ABC transporter permease	66.4543	94.2177	82.163	83.1534	37.5466	105.171	108.715	13.8894	43.7061	79.6645	66.926	25.9401	1.61755	1.57381	2.85259
CAETHG_RS06955	hypothetical protein	99.1459	90.9711	130.474	131.99	63.1324	86.0119	106.141	30.5111	58.6729	62.1759	66.2616	44.116	30.0058	22.472	28.1986
CAETHG_RS06960	tetratricopeptide repeat protein	88.1212	110.188	109.435	99.4443	40.3742	115.916	77.6953	12.4079	29.2831	33.0266	33.683	18.688	0	0	0
CAETHG_RS06965	transglutaminase domain-containing protein	102.597	93.5332	87.4275	95.4868	123.287	141.429	145.188	120.319	101.554	111.703	113.871	133.081	260.176	154.44	147.686
CAETHG_RS06970	recombination regulator RecX	88.9704	78.8127	80.8036	102.262	72.1749	95.3794	99.8548	62.9131	74.9263	65.723	84.9487	76.5946	60.5482	32.6732	43.4066
CAETHG_RS06975	insulinase family protein	90.4903	78.508	76.3446	70.6807	67.9234	69.3477	74.5278	57.1297	72.0959	60.3967	63.307	51.6273	14.9006	62.711	51.7913
CAETHG_RS06980	DEAD/DEAH box helicase	81.4729	91.6174	90.0296	90.201	79.3549	86.2933	97.4883	81.3823	70.1458	82.3942	82.3664	76.7417	148.073	95.0212	100.83
CAETHG_RS06985	flavin reductase family protein	118.341	93.908	79.5892	70.374	27.461	32.7519	42.9369	17.6322	48.2914	53.8294	60.4964	23.6059	5.32374	14.4294	16.0946
CAETHG_RS06990	transcription elongation factor GreA	153.681	134.127	158.323	169.747	1281.55	1006.05	1035.1	2046.1	647.377	381.885	427.013	1141.54	2759.51	2846.35	3152.92
CAETHG_RS06995	YitT family protein	75.9118	88.3795	67.0274	58.4244	68.4792	89.2491	122.171	30.2524	44.1489	59.179	64.2714	29.3197	23.4879	68.9308	64.1581
CAETHG_RS07000	undecaprenyl diphosphate synthase family protein	94.2261	83.359	74.6534	88.2711	142.14	173.661	180.687	143.7	85.3523	107.627	81.6616	92.8317	168.025	258.464	244.905
CAETHG_RS07005	cation transporter	70.9011	92.2726	84.9302	82.5638	61.4991	51.9478	69.2334	46.683	72.8051	89.4491	69.2001	54.7689	28.6142	68.2089	62.4463
CAETHG_RS07010	DUF1858 domain-containing protein	210.993	108.187	156.407	341.197	5362.21	4032.02	3049.83	5155.74	582.748	480.849	354.425	846.818	5208.53	5203.02	5305.82
CAETHG_RS07015	DUF1858 domain-containing protein	191.797	112.741	157.138	214.556	659.365	726.47	603.632	876.185	150.17	123.911	83.5596	282.908	1269.39	1172.88	1177.62
CAETHG_RS07020	FAD:protein FMN transferase	81.0115	86.9577	73.3559	81.1566	248.812	246.481	244.885	316.774	122.502	113.192	128.483	181.847	712.157	505.473	421.677
CAETHG_RS07025	bifunctional adenosylcobinamide kinase/adenosylcobinamide-phosphate guanylyltransferase	106.445	66.5961	99.3053	106.849	183.288	136.019	159.212	219.68	129.08	134.132	133.904	154.406	243.994	374.533	308.095
CAETHG_RS07030	adenosylcobinamide-GDP ribazoletransferase	62.9149	69.2645	48.7602	51.1452	178.241	117.194	133.587	203.038	122.688	92.978	106.341	160.436	286.719	383.438	286.685
CAETHG_RS07035	alpha-ribazole phosphatase	76.4561	88.9069	65.6544	58.0908	114.817	118.319	125.568	135.358	56.1999	50.3631	60.6038	65.6912	179.532	244.974	230.7
CAETHG_RS07040	transcriptional repressor	85.2595	97.1667	65.854	113.184	1451.09	768.447	699.808	1346.38	387.672	198.567	213.206	704.578	656.918	1751.44	1684.19
CAETHG_RS07045	extracellular solute-binding protein	93.8932	93.0921	67.7838	57.6506	6.37847	25.9547	29.4444	8.191	35.3211	47.1994	42.9272	14.8042	0.706609	5.15626	7.00942
CAETHG_RS07050	VCBS repeat-containing protein	58.846	82.4446	70.1264	81.0451	14.2427	30.3099	37.1156	8.29825	32.9513	39.9006	37.4106	13.5696	0	0.671627	1.21735
CAETHG_RS07055	YafY family transcriptional regulator	112.361	86.4172	90.5181	113.031	50.3945	54.1018	52.5298	45.6515	36.2202	34.5744	35.3512	38.7865	12.269	64.9915	56.1952
CAETHG_RS07060	hypothetical protein	88.5229	104.742	100.27	108.68	23.4762	66.2926	45.883	11.724	35.3549	40.2661	36.7993	19.4238	0	0	0
CAETHG_RS07065	CPBP family intramembrane metalloprotease	63.7422	69.7825	60.6556	53.4548	93.9675	129.838	170.996	170.21	45.0509	43.7076	44.2629	77.6272	22.231	226.663	304.246
CAETHG_RS07070	YihA family ribosome biogenesis GTP-binding protein	63.8485	84.5061	64.641	64.2243	323.498	191.387	289.878	326.887	189.275	122.653	162.858	288.004	192.18	290.109	349.747
CAETHG_RS07075	endopeptidase La	105.71	85.8209	101.669	127.264	346.236	244.664	266.67	374.637	349.382	225.502	284.73	536.768	414.859	248.443	257.092
CAETHG_RS07080	ATP-dependent Clp protease ATP-binding subunit ClpX	107.946	90.2129	101.492	141.1	2566.32	1548.48	1671.35	2646.34	1228.07	605.033	957.614	2318.71	5724.61	2903.67	3183.76
CAETHG_RS07085	ATP-dependent Clp endopeptidase proteolytic subunit ClpP	94.7571	99.6698	97.9559	175.479	1630.26	1013.68	1000.08	1603.48	1428.62	585.463	965.794	2387.47	4738.17	2689.67	3093.75
CAETHG_RS07090	trigger factor	150.567	99.0594	114.49	172.463	876.803	856.1	883.31	1098.57	413.995	315.904	417.325	806.49	789.227	1334.58	1362.03
CAETHG_RS07095	sugar phosphate isomerase/epimerase	82.846	77.2219	62.274	70.7899	143.669	149.494	143.825	201.746	74.5117	64.8983	64.1197	101.001	140.089	312.714	240.728
CAETHG_RS07100	hypothetical protein	155.835	98.9549	113.262	172.53	976.147	810.943	1069.8	963.518	777.129	562.517	719.002	1355.03	1460.02	1131.92	915.556
CAETHG_RS07105	orotate phosphoribosyltransferase	159.099	121.358	162.512	212.275	353.172	318.138	301.018	333.258	320.939	234.27	305.527	375.717	200.486	144.642	106.569
CAETHG_RS07110	dihydroorotate dehydrogenase	83.2022	79.9223	90.219	109.889	199.518	146.667	155.652	151.652	265.553	181.221	238.162	338.272	75.8998	72.7822	42.4719
CAETHG_RS07115	dihydroorotate dehydrogenase electron transfer subunit	84.7028	94.2521	96.1835	97.9502	175.206	141.462	103.697	145.335	361.664	182.344	274.764	399.373	126.079	103.345	48.7327
CAETHG_RS07120	orotidine-5'-phosphate decarboxylase	87.1297	83.2248	95.5985	89.7353	196.623	130.011	148.693	136.059	228.879	115.942	179.013	257.508	107.629	87.9924	63.2685
CAETHG_RS07125	aspartate carbamoyltransferase regulatory subunit	71.666	64.378	59.9645	64.9941	227.185	225.648	359.208	254.956	64.1821	56.0415	58.8298	72.1921	20.7845	97.5009	54.9808
CAETHG_RS07130	aspartate carbamoyltransferase	85.9307	79.3947	67.8366	75.3998	275.568	183.621	254.344	196.424	176.78	154.913	162.518	194.307	195.336	261.381	162.797
CAETHG_RS07135	CoA activase	259.726	103.993	135.281	395.381	93.1712	71.1765	80.1618	107.83	128.598	133.933	119.294	120.137	162.278	109.63	112.247
CAETHG_RS07140	DUF3343 domain-containing protein	59.6309	61.6371	39.4788	53.0598	53.2407	30.5042	92.4943	48.7451	39.509	74.5761	60.1481	61.4035	13.7621	28.872	25.0281
CAETHG_RS07145	2-hydroxyacyl-CoA dehydratase	121.647	102.602	114.962	120.497	133.102	136.833	113.768	122.306	173.839	162.85	186.459	200.229	56.4244	42.1782	49.8287
CAETHG_RS07150	multidrug effflux MFS transporter	114.748	95.7363	118.47	120.894	385.078	313.882	367.253	419.981	183.164	153.96	163.814	254.086	679.26	603.118	484.619
CAETHG_RS07155	type I methionyl aminopeptidase	101.593	107.154	93.1699	105.549	737.975	464.826	505.636	958.654	413.682	258.226	325.802	772.438	3054.03	1295.05	1290.08
CAETHG_RS07160	YitT family protein	71.7172	85.2673	61.4279	62.7206	50.0248	40.5358	53.4481	39.9716	82.543	93.095	91.1305	67.7284	58.1885	88.8148	73.4351
CAETHG_RS07165	zinc-ribbon domain-containing protein	119.406	117.309	86.8246	120.248	860.563	2815.26	671.004	744.471	305.254	841.451	337.595	350.655	2811.21	2392.65	1433.43
CAETHG_RS07175	Nramp family divalent metal transporter	67.95	104.061	118.785	95.9637	15.049	43.4739	34.1416	3.53668	59.3545	94.1375	76.2067	27.1664	0	0	0
CAETHG_RS07180	TetR/AcrR family transcriptional regulator	83.7433	75.932	61.9854	61.1379	66.1777	56.4471	85.3196	46.9643	38.3143	30.4677	38.9558	28.294	15.5305	81.7941	90.2032
CAETHG_RS07185	NAD-dependent dihydropyrimidine dehydrogenase subunit PreA	115.393	89.5865	147.892	123.386	19.1354	64.4392	45.5913	5.46067	66.3464	100.65	80.6044	37.2847	7.7727	5.15626	6.30848
CAETHG_RS07190	hypothetical protein	50.5959	68.7922	67.5302	74.5015	3.38804	16.6387	14.1264	13.5358	53.242	70.8957	47.0796	14.2709	0	3.83438	2.60623
CAETHG_RS07195	dihydropyrimidinase	87.633	77.2086	108.504	93.9581	19.615	40.1371	31.5211	7.34676	73.2078	106.257	98.0573	40.8186	3.16889	3.23736	2.51478
CAETHG_RS07200	NCS1 family nucleobase:cation symporter-1	92.7964	85.72	116.433	111.217	11.2029	35.2113	20.2412	5.22174	73.5501	105.811	86.5699	36.8517	2.02708	0.845254	2.48959
CAETHG_RS07205	Zn-dependent hydrolase	94.2936	92.0315	124.337	112.786	11.2086	44.9536	29.2087	7.46337	74.8591	122.398	94.3376	35.4089	2.17296	1.0571	0
CAETHG_RS07210	aminotransferase class III-fold pyridoxal phosphate-dependent enzyme	104.232	99.0436	106.468	107.831	17.9804	33.7152	22.15	5.71414	77.917	128.405	93.6253	43.2775	2.53512	0	3.98174
CAETHG_RS07215	iron-containing alcohol dehydrogenase	111.894	92.1652	115.981	120.816	11.7074	33.5387	23.3899	5.84663	88.4115	111.446	87.9548	45.2035	7.56553	1.10414	5.00324
CAETHG_RS07220	PucR family transcriptional regulator ligand-binding domain-containing protein	100.873	85.2729	86.8546	88.4126	11.1341	30.0739	25.1462	2.78018	34.9939	42.9686	34.9059	25.6825	0.71951	0.52504	2.85496
CAETHG_RS07225	spore germination protein	88.0331	92.0717	114.491	86.1009	7.79379	40.363	35.4503	4.95371	57.8982	83.1234	71.08	29.844	0.549436	0.801866	0.363353
CAETHG_RS07230	Ger(x)C family spore germination protein	64.8848	74.6507	58.3254	55.9927	8.42754	20.234	10.7368	3.74106	37.7688	52.0373	42.5268	19.721	0.726138	1.05975	0.48021
CAETHG_RS07235	hypothetical protein	36.5954	51.2842	41.7934	63.0246	0	20.0576	5.32159	0	10.697	10.5078	6.92116	3.072	0	0	0
CAETHG_RS07240	GerAB/ArcD/ProY family transporter	59.4885	94.3561	70.8921	66.1444	14.3735	49.4118	29.9651	7.1781	55.931	72.9032	42.4517	29.0359	0	1.45242	1.84279
CAETHG_RS07245	aminotransferase class IV	108.156	78.6867	69.8151	73.9247	69.4069	47.4236	53.4745	286.335	67.9716	54.347	59.3202	197.019	5.85027	17.93	18.5707
CAETHG_RS07250	aminodeoxychorismate synthase component I	88.5541	71.8657	64.8505	84.9869	72.0524	56.1278	53.5234	210.934	65.0736	65.0588	62.5942	214.289	10.2757	9.60725	12.5292
CAETHG_RS07255	aminodeoxychorismate/anthranilate synthase component II	111.862	112.383	97.1881	104.628	79.3339	50.7397	53.8482	230.344	99.5432	117.086	103.8	238.689	12.161	6.26409	7.56925
CAETHG_RS07260	carboxymuconolactone decarboxylase family protein	132.089	107.268	92.8541	95.8499	22.3611	43.9261	31.0781	4.96314	57.2647	69.0362	44.6299	34.386	2.89003	5.62376	5.73371
CAETHG_RS07265	MerR family transcriptional regulator	121.746	111.391	113.995	134.789	14.558	28.5977	42.4896	5.81618	68.6323	134.836	100.654	56.0641	7.90243	12.3569	4.47946
CAETHG_RS07275	hypothetical protein	74.677	101.08	70.1023	74.6173	366.788	216.619	270.458	413.464	153.829	129.868	116.718	256.191	185.657	470.834	400.997
CAETHG_RS07285	DUF3786 domain-containing protein	82.9679	84.8169	106.856	95.8499	103.524	123.712	116.903	144.758	112.975	104.17	98.8267	127.701	129.115	127.413	153.961
CAETHG_RS07290	hemerythrin family protein	88.5613	80.817	114.252	117.539	187.703	462.239	252.368	179.325	49.8739	78.3866	32.2693	39.2858	54.8473	710.41	465.951
CAETHG_RS07295	MFS transporter	131.005	120.502	151.356	143.038	96.5158	86.3504	93.6327	43.9047	122.639	114.732	109.146	60.3767	5.92827	6.21858	7.84097
CAETHG_RS07300	metallophosphoesterase family protein	88.1359	109.305	73.2288	90.2561	30.5672	79.6766	39.2153	5.87122	70.2056	78.2394	81.6838	35.3716	10.4843	6.65271	5.42622
CAETHG_RS07305	hypothetical protein	305.664	166.894	225.292	385.682	106.481	145.258	135.658	76.8105	133.246	127.845	120.296	153.064	135.327	78.6656	72.809
CAETHG_RS07310	DUF3892 domain-containing protein	146.005	134.481	106.808	70.9538	9.68012	47.539	50.4515	0	70.9893	107.921	88.5818	34.949	3.75329	2.73884	0
CAETHG_RS07315	acyl-CoA thioesterase	83.8866	87.1578	67.2856	64.5945	83.719	90.1864	92.8965	48.5525	55.1711	50.9526	49.4261	40.6261	105.758	143.65	135.033
CAETHG_RS07320	tetratricopeptide repeat protein	107.283	79.9161	84.6508	82.7651	53.9412	61.4098	77.9508	40.4072	41.0991	48.7829	35.3172	29.5074	38.0267	77.3498	99.9627
CAETHG_RS07325	chromate transporter	141.189	109.839	242.957	217.176	43.153	105.962	59.2937	33.3053	113.023	139.956	109.691	64.9163	170.36	67.7071	63.8755
CAETHG_RS07330	chromate transporter	145.695	119.273	195.153	185.929	54.6344	91.9918	83.3902	44.8242	75.6352	109.103	93.2454	62.2282	125.588	85.5709	104.067
CAETHG_RS07335	hypothetical protein	92.5639	96.7029	81.9164	110.984	296.84	287.703	325.093	284.075	123.297	118.425	134.51	140.849	365.564	434.176	413.095
CAETHG_RS07340	hypothetical protein	92.1733	82.449	94.4831	99.3812	41.8453	64.2194	74.9691	10.4487	21.2345	44.8578	39.8877	16.5241	5.57725	14.7994	12.4063
CAETHG_RS07345	methyl-accepting chemotaxis protein	92.4558	95.6129	97.627	101.785	11.1022	28.865	31.9948	15.0025	48.9192	58.6951	53.3428	31.0448	2.02572	0.739104	1.50711
CAETHG_RS07350	nitroreductase family protein	125.781	106.338	124.027	127.241	70.8101	87.8522	89.3495	61.4189	85.8971	107.39	79.576	51.5789	65.0257	25.8341	54.4702
CAETHG_RS07355	3'-5' exoribonuclease	85.5847	89.497	67.9938	67.7749	34.9658	71.1998	64.8942	26.4057	56.2879	75.1856	65.3234	31.8167	20.832	40.5374	50.5144
CAETHG_RS07365	radical SAM protein	93.2954	93.0065	82.4262	91.8331	43.0849	55.0134	67.3658	41.9572	37.2386	55.424	52.9338	33.0551	47.6103	71.6176	57.7238
CAETHG_RS07370	class I SAM-dependent methyltransferase	168.572	108.759	128.185	132.715	37.6268	58.0753	42.9565	34.0023	70.3921	77.4444	86.2316	53.9077	14.5891	24.3336	22.0527
CAETHG_RS07380	Na+/H+ antiporter NhaC family protein	77.423	97.532	77.231	73.8044	14.9074	43.9261	32.8047	6.61752	54.6618	86.9344	71.857	28.4058	3.85337	13.5907	9.55618
CAETHG_RS07385	sigma 54-interacting transcriptional regulator	87.0945	88.4708	105.562	97.4047	17.0695	48.8999	41.5165	4.97261	46.5698	58.0669	58.3345	26.5341	4.96379	7.04311	9.11849
CAETHG_RS07390	DNA-3-methyladenine glycosylase I	113.237	97.845	83.5365	83.5785	32.2392	51.9311	56.4568	57.9606	40.5303	57.9504	48.951	29.487	7.00008	62.7565	64.4794
CAETHG_RS07395	ATP-binding protein	122.149	92.8599	102.977	92.3186	41.1915	46.238	60.3161	41.1418	55.4838	75.6975	73.7923	50.1626	37.2662	88.7962	59.8519
CAETHG_RS07405	hypothetical protein	141.147	100.184	108.033	83.7451	57.6317	54.7189	50.0614	21.1061	60.3775	71.1713	77.4795	36.9907	58.0986	65.7675	62.0659
CAETHG_RS07410	hypothetical protein	105.43	98.5908	84.5948	82.4671	23.9081	48.3463	57.172	16.856	51.5677	61.269	51.0011	25.3875	13.6322	49.7384	52.6491
CAETHG_RS07415	cell wall-binding repeat-containing protein	96.4696	97.303	72.0464	70.196	94.2673	101.92	118.066	66.4185	66.9875	75.7041	85.1981	51.447	221.569	464.58	339.525
CAETHG_RS07495	metallophosphoesterase	158.104	93.3526	127.579	124.544	135.306	200.512	153.411	139.885	244.958	145.759	145.62	214.258	179.476	162.534	149.734
CAETHG_RS07500	XTP/dITP diphosphatase	94.3128	94.9571	86.9078	87.1148	152.378	149.666	112.907	143.026	204.837	180.116	201.6	248.56	235.616	148.039	151.11
CAETHG_RS07505	ribonuclease PH	119.805	94.6892	100.685	121.256	170.627	170.53	149.774	173.411	282.247	201.266	266.826	402.58	340.072	155.416	174.621
CAETHG_RS07510	AIR synthase family protein	144.367	103.792	126.217	188.65	178.437	178.588	176.58	165.814	267.393	191.38	248.029	360.849	247.842	154.014	169.115
CAETHG_RS07515	hypothetical protein	51.3743	76.7607	61.7893	53.1475	8.75968	22.6826	10.791	4.77225	28.7825	39.3368	28.8788	17.7297	1.23506	2.25311	1.22515
CAETHG_RS07520	peptide ABC transporter substrate-binding protein	103.877	95.3189	69.6467	77.6224	17.9774	42.106	22.3428	4.14362	45.9982	54.7906	59.0545	24.5475	3.4852	3.13011	2.48213
CAETHG_RS07525	hypothetical protein	101.632	114.286	80.7427	100.017	21.6049	111.407	39.4106	21.5789	67.9029	75.9657	27.4589	32.5009	16.7538	106.974	52.6282
CAETHG_RS07530	Asp-tRNA(Asn)/Glu-tRNA(Gln) amidotransferase subunit GatB	113.411	83.9959	97.0532	108.509	40.6281	46.8115	49.6794	27.3129	96.1779	106.135	95.3291	79.9236	87.2462	80.2446	64.3089
CAETHG_RS07535	Asp-tRNA(Asn)/Glu-tRNA(Gln) amidotransferase subunit GatA	107.646	85.8822	114.362	94.3707	51.3783	71.5531	62.348	32.9344	76.7225	104.959	98.5019	54.9105	71.3588	62.9201	73.3427
CAETHG_RS07540	Asp-tRNA(Asn)/Glu-tRNA(Gln) amidotransferase subunit GatC	60.2935	77.9947	58.0338	79.3757	27.1749	57.1954	32.373	15.5098	24.4026	51.9369	43.4194	30.368	13.547	32.9517	34.8402
CAETHG_RS07545	gamma-glutamyl-gamma-aminobutyrate hydrolase family protein	78.1937	93.8075	61.3911	86.1461	29.2604	42.353	35.316	10.7671	70.1827	86.1103	78.292	42.6272	45.3807	49.2369	43.8321
CAETHG_RS07550	sigma 54-interacting transcriptional regulator	88.0324	84.5812	81.8554	84.9097	23.6015	39.8936	33.7557	11.5124	43.9893	57.2383	49.8547	26.7522	19.579	32.612	34.3403
CAETHG_RS07555	hypothetical protein	180.571	115.056	113.488	188.505	252.597	252.168	194.238	202.662	97.6104	88.0708	117.89	129.57	70.6452	728.745	776.174
CAETHG_RS07560	NAD-dependent DNA ligase LigA	105.62	97.6212	108.114	103.129	81.8225	91.9255	92.2996	104.674	117.132	125.346	111.876	138.263	215.775	165.383	189.255
CAETHG_RS07565	DNA helicase PcrA	100.88	83.5995	80.264	83.9168	131.213	111.726	123.252	148.496	112.115	91.391	95.1983	120.384	237.741	238.558	263.531
CAETHG_RS07570	hypothetical protein	140.843	122.732	104.224	112.966	486.772	474.372	531.182	729.278	266.934	200.899	246.178	430.206	1568.87	1424.59	1175.02
CAETHG_RS07575	rRNA pseudouridine synthase	138.324	94.3185	92.1326	116.704	57.696	73.5164	73.1441	110.58	73.5141	72.2136	78.2177	124.795	181.383	203.832	217.513
CAETHG_RS07580	lytic transglycosylase domain-containing protein	95.4801	93.1068	133.828	136.746	371.028	315.617	291.789	524.439	226.456	175.005	208.273	386.717	2462.31	1590.59	1514.12
CAETHG_RS07585	triple tyrosine motif-containing protein	127.641	93.9632	92.3378	113.642	41.2854	75.6212	61.0629	51.8232	59.9105	73.1088	72.9881	60.764	229.515	284.766	294.267
CAETHG_RS07590	YaiI/YqxD family protein	138.387	98.4912	102.175	103.945	103.244	123.666	76.1203	110.665	73.8673	101.93	99.854	81.8232	336.845	343.41	311.222
CAETHG_RS07595	hypothetical protein	132.909	92.7317	128.689	107.295	77.8744	120.196	104.367	72.2248	34.9649	30.5301	30.1638	63.5951	129.404	182.562	174.008
CAETHG_RS07600	pyridoxamine 5'-phosphate oxidase family protein	167.391	157.484	213.656	243.649	756.749	444.29	441.855	923.485	402.363	297.654	298.904	799.448	3856.32	1328.13	1266.38
CAETHG_RS07605	helix-turn-helix transcriptional regulator	122.243	135.839	229.766	169.449	63.2233	45.7563	52.0281	79.7648	78.4369	119.854	109.394	46.0526	289.003	87.5574	84.4698
CAETHG_RS07610	glucose-6-phosphate isomerase	117.975	107.56	107.354	98.1877	70.2399	77.9177	70.632	84.1863	107.35	119.624	120.99	112.377	306.946	234.739	218.457
CAETHG_RS07615	methyl-accepting chemotaxis sensory transducer	92.4693	96.871	87.0507	102.964	15.5285	32.4107	36.4196	28.1115	70.1574	97.2153	74.3393	49.6401	122.676	94.7361	83.3677
CAETHG_RS07620	glutamine-hydrolyzing GMP synthase	102.598	95.242	116.295	131.676	282.249	239.974	209.823	392.632	308.686	222.165	255.094	592.019	3652.13	2503.25	2243.74
CAETHG_RS07625	IMP dehydrogenase	145.737	85.8951	117.333	241.601	374.99	276.991	279.543	542.62	359.045	216.15	290.646	678.317	4422.94	2637.01	2313.38
CAETHG_RS07630	chaperonin GroEL	157.674	109.177	113.907	356.403	6155.79	4074.24	3176.95	7115.51	4944.64	2450.63	3186.05	9455.8	14859.3	8202.11	7772.07
CAETHG_RS07635	co-chaperone GroES	160.522	84.6849	110.308	390.462	9489.73	6700.65	7458.74	12385.7	3756.46	1779.06	2560.79	7244.66	21813.7	9218.15	8979.79
CAETHG_RS07640	TVP38/TMEM64 family protein	104.325	77.9877	72.152	78.2039	46.7805	79.6428	82.8966	82.546	39.2075	40.1186	31.7099	26.2727	139.06	161.918	155.538
CAETHG_RS07645	(2Fe-2S)-binding protein	111.51	97.7185	137.149	143.775	753.356	469.329	260.14	1608.59	369.874	227.609	196.684	1160.53	1928.32	1141.07	1026.61
CAETHG_RS07650	NADH-quinone oxidoreductase subunit NuoF	104.365	101.447	126.069	141.244	675.603	421.105	290.891	1557.43	386.693	240.144	220.084	1333.34	2382.08	1097.64	1032.07
CAETHG_RS07655	NAD(P)H-dependent oxidoreductase subunit E	98.7098	103.701	105.952	169.094	393.78	260.149	163.698	997.31	154.703	103.723	98.5068	535.958	702.514	1758.09	1818.68
CAETHG_RS07660	DNA-3-methyladenine glycosylase 2 family protein	114.985	90.9582	82.7413	83.5128	20.9097	45.9073	38.463	23.3415	78.6037	78.479	58.7784	58.4694	104.919	141.29	115.116
CAETHG_RS07665	bifunctional dihydroorotate dehydrogenase B NAD binding subunit/NADPH-dependent glutamate synthase	130.548	111.495	134.399	253.977	3297.62	3721.84	2805.43	4459.46	3279.35	2779.36	3405.73	7376.49	7974.66	3992.32	4535.03
CAETHG_RS07670	redox-sensing transcriptional repressor Rex	116.059	86.8268	119.447	95.3956	132.471	123.173	176.747	116.434	103.624	76.9492	93.3864	171.115	736.205	640.169	716.034
CAETHG_RS07675	ABC-F family ATP-binding cassette domain-containing protein	77.813	95.0106	79.215	91.0424	144.284	138.847	129.695	128.357	63.9516	76.1458	72.2626	81.8992	248.235	589.536	495.933
CAETHG_RS07680	ABC transporter permease subunit	84.4284	99.4925	117.632	105.254	30.9399	49.7276	49.8422	33.7119	78.0883	89.7325	81.0298	44.8512	28.355	38.1991	39.3066
CAETHG_RS07685	ABC transporter ATP-binding protein	107.31	108.288	84.531	91.6212	43.8453	89.7183	59.6679	15.8139	61.2457	106.955	81.7307	58.6291	15.5835	19.2972	15.3024
CAETHG_RS07690	dihydroorotase	105.357	107.255	111.672	103.652	99.6715	90.2357	110.219	69.2531	142.557	171.55	163.323	128.817	374.36	221.435	187.79
CAETHG_RS07695	3-hydroxyacyl-CoA dehydrogenase family protein	105.639	102.485	123.355	115.386	392.862	272.789	317.957	320.075	202.06	153.902	195.098	219.257	757.483	626.964	550.85
CAETHG_RS07700	thiamine-binding protein	125.225	110.354	89.8142	110.826	345.51	259.286	307.544	290.809	296.898	191.767	268.411	448.512	1512.75	760.086	795.353
CAETHG_RS07705	response regulator transcription factor	86.6234	85.5429	72.7761	87.8313	91.3585	105.4	119.415	91.2484	40.2595	36.3139	43.742	43.6296	50.6037	415.217	355.475
CAETHG_RS07710	histidine kinase	85.0155	75.9756	86.7046	85.5499	330.319	214.559	251.164	284.301	231.283	152.596	172.752	219.875	843.14	951.631	855.643
CAETHG_RS07715	carbon starvation protein A	77.0615	79.1213	90.7246	93.7662	1675.83	907.781	1226.49	1867.4	566.728	239.655	362.458	970.902	936.36	896.992	576.088
CAETHG_RS07720	carbon starvation protein A	135.736	91.7957	124.872	180.863	8648.53	4626.83	6804.52	5918.36	3773.94	1519.58	2573.83	4644.02	5538.02	6571.88	3896.26
CAETHG_RS07725	insulinase family protein	99.45	93.3651	86.575	89.4174	157.322	132.018	135.728	240.656	89.2095	92.7398	94.2156	144.985	718.954	689.933	761.166
CAETHG_RS07730	pyrroline-5-carboxylate reductase	135.134	111.104	144.886	153.324	269.543	241.783	229.359	281.58	212.51	201.91	195.293	305.353	860.078	482.481	473.93
CAETHG_RS07735	pyruvate carboxylase	113.733	100.244	110.598	120	737.909	426.581	453.391	861.423	486.947	266.26	375.415	873.214	4203.12	2226.28	2738.44
CAETHG_RS07740	tRNA (adenosine(37)-N6)-threonylcarbamoyltransferase complex transferase subunit TsaD	125.306	113.891	155.145	158.489	50.1272	63.1491	57.9307	44.6247	84.4815	124.48	131.482	79.3421	426.322	215.207	213.198
CAETHG_RS07745	RusA family crossover junction endodeoxyribonuclease	74.3832	107.967	103.101	85.8561	61.8197	130.113	53.3925	29.9905	48.1113	78.161	52.6795	35.0733	133.544	102.447	128.623
CAETHG_RS07750	DUF1836 domain-containing protein	109.599	104.98	112.921	112.071	258.012	251.542	304.804	261.519	114.129	100.965	141.857	138.004	390.525	1143.68	1162.91
CAETHG_RS07755	DUF1667 domain-containing protein	77.4725	85.3892	68.9773	69.0119	89.4443	79.0669	83.9109	65.5135	140.559	104.321	141.468	182.993	677.423	339.956	336.378
CAETHG_RS07760	FAD-dependent oxidoreductase	137.952	97.397	143.965	155.359	145.718	139.654	95.7382	139.368	208.636	191.464	202.637	288.026	397.893	179.657	190.671
CAETHG_RS07765	NAD(P)/FAD-dependent oxidoreductase	140.458	97.3915	118.974	114.723	49.9474	69.4364	53.6658	32.2348	114.717	133.644	117.977	105.424	156.717	51.5269	62.657
CAETHG_RS07770	formate/nitrite transporter family protein	138.412	99.8988	154.074	138.311	1374.33	440.826	820.783	659.149	1398.08	306.554	684.06	1020.34	1866.34	1568.91	1359.2
CAETHG_RS07775	DUF3786 domain-containing protein	144.914	92.8046	138.906	155.982	2592.97	721.741	1071.97	1248.39	1574.66	312.978	745.95	1215.43	2134.12	1801.53	1719.21
CAETHG_RS07780	hypothetical protein	150.996	103.897	93.4308	193.783	6449.07	2632.38	3087.54	3819.46	2928.31	1151.71	2014.39	3859.16	14340.8	9021.55	8648.76
CAETHG_RS07785	CooT family nickel-binding protein	214.06	138.476	126.526	566.252	5934.29	2573.62	2713.36	4214.85	11340.8	3461.64	6439.92	12565.2	15041.5	9478.73	9609.11
CAETHG_RS07790	DUF4445 domain-containing protein	180.859	96.9434	127.507	222.684	6255.33	2478.36	3586.63	3499.59	3555.44	887.778	2042.71	3219.21	4194.13	3628.47	4035.82
CAETHG_RS07795	glycine cleavage system protein GcvH	243.994	101.957	132.649	280.649	6869.32	2790.77	3950.03	3945.7	5969.07	1828.69	3335.62	5222.48	7252.82	5741.29	6692.38
CAETHG_RS07800	CO dehydrogenase/CO-methylating acetyl-CoA synthase complex subunit beta	164.376	107.179	143.874	224.889	14349.2	4817.52	6590.95	7823.77	8567.68	2312.02	4911.7	8292.42	21073.4	13740	15084.3
CAETHG_RS07805	dihydropteroate synthase	209.027	105.496	106.321	362.73	19271.5	7490.07	9053.57	10742.3	11705.8	3269.8	6997.25	12381.2	20574.9	14338.6	17457.5
CAETHG_RS07810	acetyl-CoA decarbonylase/synthase complex subunit gamma	206.333	95.7262	131.472	275.436	13788.5	4797.62	6993.43	7025.43	6721.48	1745.04	3591.88	6097.18	11589	13047.6	15378.9
CAETHG_RS07815	acetyl-CoA decarbonylase/synthase complex subunit delta	186.578	101.401	137.281	303.981	19303.9	6504.08	10020.2	9666.31	7013.07	1831.63	3683.87	6154.59	17475.1	12157.4	14118.3
CAETHG_RS07820	AAA family ATPase	163.515	100.957	108.484	245.197	16042.8	5824.18	9955.83	8255.55	8866.65	2335.4	4751.35	7373.51	13812.8	7919.44	9286.53
CAETHG_RS07825	dihydrolipoyl dehydrogenase	171.192	107.818	120.276	231.724	14634.9	4569.68	6282.19	5861.3	12119.4	2984.52	6354.46	8333.97	14373	10194.1	11956.4
CAETHG_RS07830	methylenetetrahydrofolate reductase	208.614	116.23	151.147	325.205	20298.6	6246.52	9990.71	8194.25	20443.1	4401.51	10791.9	12987	14314.5	8909.42	10317.4
CAETHG_RS07835	methylenetetrahydrofolate reductase C-terminal domain-containing protein	156.964	89.1979	135.705	192.142	14350.9	4527.56	7159.06	5739.63	10859.5	2333.02	5851.64	7373.59	13770.3	9675.71	10865.4
CAETHG_RS07840	bifunctional 5,10-methylene-tetrahydrofolate dehydrogenase/5,10-methylene-tetrahydrofolate cyclohydrolase	173.02	102.572	127.529	275.947	18494.3	5730.94	9596.05	7551.81	12029	2750.68	6367.41	8360.43	20710.9	12384.1	14216.6
CAETHG_RS07845	cyclodeaminase/cyclohydrolase family protein	135.05	100.417	145.222	250.754	21785.3	7112.83	10857.1	12193.8	15269.8	4353.99	8805.86	13982.5	23758.5	23083.6	25666.7
CAETHG_RS07850	formate--tetrahydrofolate ligase	258.066	126.107	205.973	505.655	44242.1	14925.6	27212.1	25904	23769.1	6030.2	14707.7	25363	35424.3	25953.2	27682
CAETHG_RS07855	AAA family ATPase	143.974	107.026	111.65	234.259	6541.41	2665.53	3700.27	6210.15	5365.93	1546.48	3282.63	7790.96	6457.94	4290.29	4952.61
CAETHG_RS07861	CO dehydrogenase	161.108	113.193	142.539	227.013	10812.8	4321.97	6534.24	9637.31	6334.4	1967.58	3651.94	9395.16	10389.5	7654.04	7313.41
CAETHG_RS07862	CO dehydrogenase	239.277	126.136	187.561	505.184	13959.4	5600.3	8630.76	12363.6	11131.5	3512.06	7053.26	15921.6	13208.7	7648.61	7440.48
CAETHG_RS07865	universal stress protein	225.872	148.843	192.679	181.555	144.177	189.705	255.203	163.023	143.922	113.847	137.375	129.316	663.441	682.702	801.464
CAETHG_RS07870	NifB/NifX family molybdenum-iron cluster-binding protein	116.109	130.468	99.4865	131.38	1124.48	1959.63	1614.19	1036.48	518.345	673.389	631.555	695.968	2175	1396.24	1354.34
CAETHG_RS07875	DUF134 domain-containing protein	199.92	120.529	161.447	262.957	321.195	411.807	327.138	328.155	256.869	250.643	266.749	395.399	286.151	300.381	242.048
CAETHG_RS07880	Mrp/NBP35 family ATP-binding protein	136.225	121.925	126.423	121.975	216.615	348.871	357.623	262.043	222.002	241.382	300.046	312.501	142.415	99.3547	96.2518
CAETHG_RS07885	hypothetical protein	67.6891	110.87	77.0796	83.5448	35.254	49.4663	10.4994	10.0604	63.3148	86.3816	87.0522	63.6403	11.7163	66.9721	55.5292
CAETHG_RS07890	LysR family transcriptional regulator	93.333	108.669	115.783	125.494	17.9298	32.7056	28.0344	8.95412	62.3901	77.7612	68.5813	39.3026	13.9039	22.466	27.5849
CAETHG_RS07895	YeiH family putative sulfate export transporter	68.0607	115.642	119.464	118.658	24.696	81.5896	47.9745	17.9391	44.6891	82.406	72.6669	35.7999	4.35246	4.7641	3.45404
CAETHG_RS07900	4Fe-4S binding protein	122.171	127.391	139.119	138.264	481.763	227.028	320.797	481.183	216.307	155.017	162.84	265.669	404.806	501.509	430.528
CAETHG_RS07905	SufD family Fe-S cluster assembly protein	147.569	104.822	126.6	128.789	92.2607	113.273	98.7008	76.3871	146.892	184.896	160.872	132.947	64.9551	53.2379	46.0689
CAETHG_RS07910	ATP-binding cassette domain-containing protein	91.6947	90.7535	78.2845	78.9583	102.336	132.018	113.04	112.891	68.8073	82.2608	79.7209	92.8274	55.0764	42.7832	36.0315
CAETHG_RS07915	MOSC domain-containing protein	134.534	134.667	115.471	135.5	120.653	160.641	111.792	133.898	151.682	140.721	142.668	130.682	246.38	209.374	241.311
CAETHG_RS07920	class I SAM-dependent methyltransferase	95.8172	101.245	79.6864	67.4109	25.9378	38.8845	29.8828	49.086	69.3641	96.0006	75.4165	51.7514	45.5206	129.393	142.818
CAETHG_RS07925	ModD protein	91.9862	106.205	62.6397	66.396	28.469	33.0462	32.373	68.5017	56.9394	70.137	76.7515	56.0641	106.369	98.1228	124.761
CAETHG_RS07930	hypothetical protein	77.3439	96.0777	64.2731	56.9171	87.6001	127.552	132.162	136.614	76.0757	100.167	89.8502	92.0144	473.429	665.285	496.527
CAETHG_RS07935	HDIG domain-containing protein	81.0036	95.8215	101.128	106.052	14.7598	38.0548	30.7704	3.6855	89.8788	109.491	93.1701	38.8563	0	1.04401	0
CAETHG_RS07940	hypothetical protein	88.5613	100.391	97.4693	105.295	571.269	1147.14	1241.99	497.22	227.045	298.927	350.352	266.27	1886.61	2276.18	1479.46
CAETHG_RS07945	CPBP family intramembrane metalloprotease	135.428	116.826	107.224	97.048	24.8456	64.0589	32.373	24.8157	29.2831	43.6803	44.2089	18.688	19.2669	31.6336	36.632
CAETHG_RS07950	AAA family ATPase	112.521	136.364	160.044	127.366	30.3819	39.7881	33.7805	20.2302	50.9271	77.1237	67.2744	31.6884	26.7014	33.2382	40.5099
CAETHG_RS07955	hypothetical protein	100.507	80.5912	65.1539	76.1161	442.837	324.062	359.912	619.663	130.339	60.1622	70.9571	172.809	400.779	1553.15	1567.78
CAETHG_RS07960	DUF1653 domain-containing protein	160.419	111.281	146.304	171.261	263.072	220.707	142.822	257.28	249.768	125.965	183.894	491.385	1349.39	2459.36	2240.08
CAETHG_RS07965	hypothetical protein	113.771	82.7347	92.3411	73.0789	59.7119	42.47	25.7553	51.4138	49.6141	53.6807	55.1303	37.1695	116.559	111.854	127.24
CAETHG_RS07970	hypothetical protein	133.855	128.052	149.44	112.836	66.0454	83.4039	73.7613	51.8303	88.9613	90.6241	113.52	85.1606	124.381	74.7461	100.4
CAETHG_RS07975	hypothetical protein	152.793	117.255	140.064	151.812	150.463	120.501	142.361	145.657	112.767	141.344	131.018	185.255	260.282	177.489	140.078
CAETHG_RS07980	putative DNA binding domain-containing protein	140.701	115.424	107.277	111.194	105.374	122.524	100.955	107.569	107.148	122.263	118.696	104.435	204.585	179.981	184.567
CAETHG_RS07985	DEAD/DEAH box helicase family protein	122.207	111.906	84.9896	112.909	79.5945	74.9203	74.7568	88.1938	86.6441	79.6363	83.3175	96.0385	63.8121	82.1043	94.1799
CAETHG_RS07990	DUF1156 domain-containing protein	110.858	108.044	104.417	105.123	107.403	95.4266	78.7238	106.895	106.358	104.151	92.4824	118.979	66.8062	80.7484	77.1696
CAETHG_RS07995	DUF3780 domain-containing protein	114.24	98.5196	122.176	124.857	98.0749	86.6962	85.8737	105.793	111.995	116.406	95.7305	118.03	158.191	107.11	108.639
CAETHG_RS08000	DUF499 domain-containing protein	121.215	102.302	93.7777	111.377	143.812	108.328	108.202	172.078	120.267	103.364	97.9705	144.444	209.625	221.395	253.045
CAETHG_RS08005	TIGR04540 family protein	65.645	112.333	90.1331	140.088	52.5581	117.324	119.531	128.851	47.5538	16.3904	35.6262	37.376	37.0517	124.372	158.045
CAETHG_RS08010	N-acetylmuramoyl-L-alanine amidase	125.041	99.6554	158.36	149.475	16.4178	58.0521	18.8248	4.91941	178.881	246.678	163.036	64.2143	39.4674	34.8388	10.9454
CAETHG_RS08015	DUF2922 domain-containing protein	83.4833	96.5806	84.5635	102.44	97.8297	128.118	174.814	93.0589	129.334	151.816	137.363	89.7025	1038.6	1125.63	431.223
CAETHG_RS08020	DUF1659 domain-containing protein	86.0805	101.957	99.0443	95.8499	84.4752	117.136	129.492	44.6683	119.735	124.436	104.417	101.663	3030.68	1306.12	516.034
CAETHG_RS08030	sigma-70 family RNA polymerase sigma factor	104.471	121.039	120.051	122.891	129.086	147.238	110.683	120.613	99.2463	99.9903	96.6738	88.9508	583.657	360.517	293.092
CAETHG_RS08035	hypothetical protein	146.665	124.741	123.472	137.445	142.98	105.901	109.946	131.102	207.499	184.933	183.906	244.002	400.787	367.07	397.273
CAETHG_RS08040	hypothetical protein	215.727	152.259	161.996	235.384	135.222	129.575	130.638	138.353	88.1085	73.539	79.3636	111.136	347.827	348.996	278.229
CAETHG_RS08045	hypothetical protein	154.102	135.083	120.062	127.333	65.2878	61.4538	41.5887	47.0955	128.247	157.706	133.072	117.312	138.876	137.259	136.949
CAETHG_RS08050	hypothetical protein	79.9156	120.502	63.7734	81.1038	35.8351	30.5042	29.8828	31.0196	83.8448	103.259	98.7817	58.9391	98.187	143.298	134.767
CAETHG_RS08055	hypothetical protein	47.3898	67.8243	44.654	51.2465	14.7598	25.3698	19.2315	0	27.0603	15.1895	16.2579	11.1018	30.0449	53.2447	52.9848
CAETHG_RS08060	hypothetical protein	84.7179	81.2853	69.2671	62.8095	31.799	42.4769	54.3602	39.3833	54.6351	73.3035	62.0778	43.6266	44.8793	178.142	197.973
CAETHG_RS08065	DnaD domain protein	145.363	107.428	137.885	148.031	22.0669	44.5522	35.7807	20.8158	100.821	123.639	113.431	71.5554	44.2061	30.1768	39.9222
CAETHG_RS08070	helix-turn-helix domain-containing protein	45.4651	65.0696	44.839	30.375	15.7472	20.6226	38.3005	20.971	43.9934	66.6233	60.487	37.9025	130.255	59.4059	43.0701
CAETHG_RS08075	helix-turn-helix transcriptional regulator	107.833	85.8771	55.9612	56.1621	29.116	183.025	60.6994	17.4485	57.9561	71.9127	76.9708	77.0881	209.979	80.7317	28.3699
CAETHG_RS08080	hypothetical protein	145.323	100.674	163.969	143.775	5.17618	45.7563	10.791	10.3399	73.2078	133.172	110.522	49.8347	20.0697	10.2516	25.2177
CAETHG_RS08085	helix-turn-helix transcriptional regulator	114.845	112.527	124.227	130.082	59.1563	116.207	98.6606	17.7255	83.666	81.1713	104.257	60.5136	9.1747	3.34747	0
CAETHG_RS08095	site-specific integrase	80.1888	96.5079	88.878	93.4355	104.202	133.696	121.338	93.7621	77.2032	89.2015	85.5861	83.0369	144.502	138.381	127.817
CAETHG_RS08105	zinc ABC transporter substrate-binding protein	86.7359	80.1714	101.209	77.489	42.3505	80.8164	79.4611	47.1337	28.5225	23.6596	26.2465	14.5621	39.8787	208.152	154.202
CAETHG_RS08110	HD-GYP domain-containing protein	59.8583	90.7729	67.3867	68.1039	147.539	125.647	152.012	187.396	62.9888	67.5793	61.8549	103.148	527.083	588.516	673.306
CAETHG_RS08115	tRNA (adenosine(37)-N6)-threonylcarbamoyltransferase complex ATPase subunit type 1 TsaE	43.9386	60.7887	55.8521	74.7251	147.112	130.044	112.454	215.505	139.994	129.527	135.452	210.978	985.843	1049.6	1015.34
CAETHG_RS08120	tRNA (adenosine(37)-N6)-threonylcarbamoyltransferase complex dimerization subunit type 1 TsaB	56.1232	72.6258	45.7025	69.471	233.319	158.417	208.928	325.315	59.0584	52.1048	52.5412	94.2253	790.509	920.654	857.246
CAETHG_RS08125	ribosomal protein S18-alanine N-acetyltransferase	54.1714	70.6267	53.0595	50.8004	228.58	183.025	160.57	305.233	92.4045	120.174	102.733	101.663	1042.34	790.138	819.283
CAETHG_RS08130	tyrosine--tRNA ligase	106.662	91.7882	102.664	113.748	325.069	259.024	214.76	342.054	355.426	229.304	319.347	525.652	1811.42	1083.21	1047.42
CAETHG_RS08135	hypothetical protein	106.436	106.981	103.602	118.588	149.618	80.1571	93.5746	103.248	196.646	111.981	126.311	199.703	45.3545	30.0173	19.5309
CAETHG_RS08140	putative DNA binding domain-containing protein	84.9084	85.2364	74.3691	77.8942	28.1271	47.3596	40.8371	27.0899	46.8319	62.0271	54.8142	29.0143	63.8767	70.4864	73.1524
CAETHG_RS08145	zinc-ribbon domain-containing protein	153.812	160.757	127.825	376.429	1829.54	2848.54	1744.61	2192.81	1646.95	1706.15	1637.45	2576.91	45620.5	37983.4	27997.9
CAETHG_RS08150	ECF transporter S component	119.049	102.656	87.2502	129.167	645.721	628.354	741.637	730.537	987.587	584.531	788.938	1417.49	1666.79	1807.8	1563.23
CAETHG_RS08155	inositol phosphorylceramide synthase	76.8012	89.5806	93.5395	81.283	54.3735	70.0948	60.2197	91.6446	42.7231	66.0596	56.4369	44.9876	154.603	247.749	200.999
CAETHG_RS08160	sugar-phosphatase	96.6326	81.9883	84.0594	70.0442	42.3195	80.4507	59.7656	68.175	65.0736	86.1664	74.9538	69.8234	157.205	359.596	334.991
CAETHG_RS08165	peptide chain release factor 3	120.954	86.4045	109.916	141.609	262.494	245.412	234.842	291.62	176.103	148.55	158.424	253.819	1200.37	749.834	675.951
CAETHG_RS08170	tryptophan--tRNA ligase	103.054	110.381	74.7871	75.9404	124.965	149.896	182.134	197.716	118.754	122.913	125.561	143.071	469.094	632.36	821.775
CAETHG_RS08175	DUF2329 domain-containing protein	101.027	90.6657	97.4938	96.6323	32.3623	42.3393	34.1384	24.695	72.3517	92.1424	83.403	52.5783	69.4651	52.448	46.9345
CAETHG_RS08180	diaminopimelate decarboxylase	114.403	105.652	120.366	135.787	487.423	405.028	387.577	444.615	343.444	256.281	306.129	409.579	843.26	505.015	437.328
CAETHG_RS08185	aspartate kinase	110.57	108.149	101.638	108.011	443.687	373.664	385.891	392.984	496.01	370.452	440.407	650.94	731.404	498.717	452.209
CAETHG_RS08190	[FeFe] hydrogenase H-cluster radical SAM maturase HydE	117.727	104.675	129.208	122.229	241.654	175.114	181.364	172.709	172.154	156.582	150.336	168.031	1317.17	717.151	704.183
CAETHG_RS08195	AAA family ATPase	330.014	126.886	187.203	428.895	312.32	296.449	230.35	347.595	153.702	125.144	139.832	225.204	737.161	1106.88	1000.98
CAETHG_RS08200	ATP-dependent zinc metalloprotease FtsH	132.384	106.592	141.02	145.403	145.938	130.902	126.349	174.674	187.008	181.837	198.255	279.776	1023.2	480.476	396.009
CAETHG_RS08205	proline--tRNA ligase	123.446	121.736	115.963	117.25	237.518	276.265	232.108	247.377	234.51	224.063	255.535	306.06	755.528	524.574	498.845
CAETHG_RS08210	hypothetical protein	64.2019	99.3439	92.9038	83.1956	41.1768	64.4359	63.2911	29.974	67.6326	100.073	80.6593	36.5361	37.0725	58.0542	47.9599
CAETHG_RS08215	PilZ domain-containing protein	101.275	114.258	92.4192	90.7431	18.3288	72.01	66.8689	33.5622	35.2037	30.3893	33.1308	20.2198	13.0288	235.091	227.155
CAETHG_RS08220	polysaccharide deacetylase family protein	72.555	79.0091	55.8521	66.3576	9.05307	32.6037	25.1645	1.50703	49.0028	69.3571	54.2064	21.7901	3.51016	5.97666	5.41646
CAETHG_RS08225	hypothetical protein	121.333	108.596	132.649	139.614	16.7768	41.1954	34.9754	1.1969	82.2312	119.623	102.755	49.7546	0	4.74674	3.07273
CAETHG_RS08230	2-hydroxycarboxylate transporter family protein	78.3015	99.4303	101.85	81.6377	14.5647	67.3197	47.3316	8.55714	69.5614	84.3481	80.1422	30.9319	71.0881	50.1775	37.5657
CAETHG_RS08235	malate dehydrogenase	106.967	110.739	129.737	102.045	23.6337	51.7828	37.9001	15.4342	77.136	120.673	115.837	49.7739	81.0618	39.8635	44.5178
CAETHG_RS08240	response regulator	96.1947	89.8158	69.8726	71.5916	62.881	57.2425	52.756	71.9962	57.8432	73.1293	76.9302	47.989	26.1649	114.992	78.6517
CAETHG_RS08245	two-component system sensor histidine kinase DcuS	98.874	99.5306	123.262	104.953	61.0731	56.5777	49.1925	69.3176	89.0672	117.608	101.378	75.5873	346.858	188.309	164.964
CAETHG_RS08250	TetR/AcrR family transcriptional regulator	125.597	119.268	95.7624	105.332	57.796	76.3421	56.0902	61.7075	101.264	117.59	107.398	58.7623	129.047	229.499	211.054
CAETHG_RS08255	hypothetical protein	110.533	115.304	118.734	90.4877	49.5175	76.7938	46.1825	20.8244	103.754	128.739	89.2127	50.1832	8.084	88.4857	106.922
CAETHG_RS08260	helix-turn-helix transcriptional regulator	102.112	107.303	98.6643	92.6813	33.8804	45.3782	38.5266	33.8396	46.7884	71.8466	64.7214	48.1873	46.5749	27.8864	22.1135
CAETHG_RS08265	Lumazine-binding protein	114.921	113.669	133.366	142.221	48.3483	71.2315	65.096	46.2779	69.6463	91.219	75.1039	61.822	63.2683	58.1375	54.7543
CAETHG_RS08270	response regulator transcription factor	86.7932	63.1619	69.5383	76.0043	3.28357	20.9633	25.6702	11.4786	21.5001	23.0909	20.5882	17.7824	3.81942	26.4775	34.0991
CAETHG_RS08275	hypothetical protein	53.9342	54.1977	45.1279	47.4309	3.84211	7.54744	4.00491	0	72.453	88.3051	62.5045	34.6788	0	11.9577	6.89621
CAETHG_RS08280	M28 family peptidase	86.1221	77.2508	59.4632	63.8311	8.032	28.4005	17.5819	2.4067	34.5002	46.8397	38.1111	17.8825	5.29424	8.40836	9.8857
CAETHG_RS08285	FtsX-like permease family protein	66.6298	76.2885	60.4081	64.7999	9.62331	27.4968	30.0932	16.6021	17.8723	24.0084	25.4994	21.0569	3.73126	6.18811	12.7864
CAETHG_RS08290	ABC transporter ATP-binding protein	62.9728	93.6174	78.7436	73.3194	41.5744	48.1262	37.1451	41.5243	69.9995	70.7985	80.517	50.0333	66.7816	49.572	58.2508
CAETHG_RS08295	sensor histidine kinase	65.0887	66.1534	55.4576	49.9557	18.9501	50.668	57.0643	19.9787	33.0883	29.2526	28.5449	22.8057	16.7361	27.106	32.1239
CAETHG_RS08300	response regulator transcription factor	76.4368	70.4238	60.9159	47.5136	28.7911	40.8469	41.682	22.3661	48.5957	53.7716	46.0792	43.3113	83.1039	77.387	70.1333
CAETHG_RS08305	serine hydrolase	77.2158	91.973	64.9301	69.081	13.9897	37.9242	29.1649	10.6193	60.6767	72.1766	64.8624	24.5806	6.72605	12.3495	12.1963
CAETHG_RS08310	chloramphenicol acetyltransferase CAT	94.1863	102.721	66.0242	68.9599	15.1772	49.6901	38.6718	1.68432	54.7678	85.037	74.3006	25.3684	6.53853	27.6735	42.8082
CAETHG_RS08315	hypothetical protein	99.9617	78.0923	69.1854	65.4035	8.76905	20.0969	28.9453	4.37924	45.9343	46.6257	36.1596	22.8653	2.26669	5.37565	2.24851
CAETHG_RS08325	BlaI/MecI/CopY family transcriptional regulator	97.8905	103.381	90.314	133.578	116.299	158.362	85.4097	274.557	138.454	124.218	95.8531	171.771	148.601	296.145	279.908
CAETHG_RS08330	PadR family transcriptional regulator	49.2527	85.2934	84.5195	72.5236	42.8752	84.224	65.319	16.4706	81.198	78.0645	62.5966	47.6296	30.6906	17.7298	38.9013
CAETHG_RS08335	hypothetical protein	73.9451	104.423	97.4944	96.0192	42.141	69.8471	61.7718	27.6217	46.2183	62.3413	44.1866	26.9424	20.9349	17.5121	27.6893
CAETHG_RS08340	helix-turn-helix transcriptional regulator	137.785	129.599	130.498	136.78	90.653	83.1034	62.9962	64.3867	228.989	199.023	195.953	249.712	113.258	64.4072	73.3501
CAETHG_RS08345	DUF2889 domain-containing protein	85.3385	108.861	92.8541	79.5554	52.1759	43.9261	33.6679	44.6683	91.103	92.9005	94.3123	100.168	121.381	97.0098	91.7393
CAETHG_RS08350	PadR family transcriptional regulator	71.6918	74.7039	52.4599	55.2355	33.689	80.6552	89.986	52.5757	34.1912	36.1143	30.6857	22.8057	17.9606	102.467	74.5058
CAETHG_RS08355	tRNA-dihydrouridine synthase family protein	73.7347	87.5181	71.8162	59.5246	14.2427	40.8018	39.5899	14.2256	39.1685	55.7794	52.2944	29.9961	2.76118	11.4177	13.6952
CAETHG_RS08360	cyclodeaminase/cyclohydrolase family protein	98.182	107.022	121.765	99.5364	22.9344	41.298	29.8828	11.4534	32.0362	45.2374	52.4677	25.3007	5.18724	14.6001	19.1124
CAETHG_RS08365	stage V sporulation protein D	110.372	101.415	109.832	103.043	196.084	141.359	164.431	207.774	111.931	108.873	118.004	130.469	301.918	343.009	302.639
CAETHG_RS08370	alpha/beta hydrolase	75.6164	114.272	106.343	97.6698	28.3052	77.2259	65.5656	15.7061	54.3653	68.5075	60.7572	31.2256	48.7769	22.6908	22.1768
CAETHG_RS08380	flavodoxin	46.6303	87.189	55.569	81.6019	5.03628	39.573	20.9987	5.03021	21.1049	25.9145	34.1381	6.06098	0	1.42494	0
CAETHG_RS08385	spore germination protein	54.765	84.9113	59.4266	62.3983	8.19906	17.5704	12.4312	2.23341	54.2714	71.8487	61.3872	29.6018	1.15601	2.74158	2.86685
CAETHG_RS08390	GerAB/ArcD/ProY family transporter	74.3085	71.6236	75.1796	71.2998	9.13941	54.8577	33.8726	8.11413	19.6817	28.9131	25.1245	14.0542	0.787474	1.7239	2.60386
CAETHG_RS08395	Ger(x)C family spore germination protein	106.563	91.1681	113.789	106.979	14.1302	36.4316	39.5841	7.0566	80.0312	109.062	92.1891	34.5418	4.79389	0.749612	2.49095
CAETHG_RS08400	GtrA family protein	66.7866	86.3941	59.1817	54.1921	5.73361	47.8682	23.9062	8.59005	46.5526	47.2042	42.7514	24.1507	0	3.24448	0.735091
CAETHG_RS08405	glycosyltransferase family 2 protein	98.2717	91.716	86.4111	105.983	8.51851	29.2841	34.4079	14.8894	50.7574	81.8206	72.1778	29.4737	0.825723	0.602545	0.546068
CAETHG_RS08410	glycosyltransferase family 39 protein	74.744	90.516	70.1613	82.8785	23.1003	67.311	41.7371	13.0744	30.6545	47.5456	33.1436	22.7036	3.58268	12.4182	18.5595
CAETHG_RS08415	hypothetical protein	88.2964	88.3638	74.3677	74.8887	11.1139	25.4707	23.9419	2.96012	39.1994	50.0704	46.2052	28.5336	0.287279	1.67706	2.08982
CAETHG_RS08420	acetolactate synthase large subunit	100.719	98.8169	111.93	95.5057	73.6002	63.0895	70.4418	72.8432	91.8273	107.417	120.869	87.7699	152.025	121.726	129.532
CAETHG_RS08425	4-hydroxybutyrate dehydrogenase	88.5701	87.5767	78.4481	83.8687	56.1031	51.1684	49.0817	65.0412	75.0445	93.4779	89.6401	88.0145	62.1512	105.729	118.168
CAETHG_RS08430	LysR family transcriptional regulator	78.6551	95.7357	63.6044	59.4148	75.2423	72.7482	80.8815	108.031	66.5105	93.1613	78.8946	71.4507	43.7607	186.276	182.683
CAETHG_RS08435	glucose 1-dehydrogenase	84.6837	97.7715	98.8363	95.2861	43.8453	33.0163	53.3203	11.678	71.9637	94.2542	78.2633	36.0569	9.63344	16.5405	11.9921
CAETHG_RS08440	APC family permease	72.9908	101.666	100.03	80.8102	27.0567	60.0083	40.9401	9.58921	65.8356	89.8207	76.0233	34.6626	1.01523	3.45723	3.13317
CAETHG_RS08445	spore germination protein	103.242	97.1247	117.609	95.939	11.7763	42.1843	32.4934	3.45944	63.5012	101.468	75.5988	31.2625	1.07436	1.56796	0.355248
CAETHG_RS08450	Ger(x)C family spore germination protein	58.1003	90.7687	92.5456	68.7296	13.4821	31.2136	20.0763	3.8474	50.9491	83.2477	58.423	16.2253	1.49356	0	0.987719
CAETHG_RS08455	endospore germination permease	56.7056	81.3717	89.3859	68.9809	17.0772	34.5331	30.3661	10.0333	68.4062	90.2839	76.9442	33.2455	4.28441	4.54751	7.21221
CAETHG_RS08460	MarR family transcriptional regulator	70.497	96.116	58.3654	60.3854	49.6913	29.2841	44.0273	29.7788	114.529	122.731	92.6281	68.7719	16.3768	52.0198	49.6921
CAETHG_RS08465	GNAT family N-acetyltransferase	58.6549	62.0062	54.0126	42.1854	20.0848	30.6869	16.2834	17.8316	23.3797	32.9181	31.7669	18.7999	0.865279	42.9359	43.4892
CAETHG_RS08470	HD domain-containing protein	84.6851	84.9468	90.7828	92.6655	47.0499	59.5896	43.881	35.8632	50.5888	78.1509	60.0083	36.5068	54.7282	69.0125	81.2752
CAETHG_RS08475	hypothetical protein	189.596	140.051	201.16	210.132	294.871	233.307	247.6	368.145	115.845	105.367	102.715	177.434	23.8189	111.239	114.464
CAETHG_RS08480	SsrA-binding protein SmpB	142.309	103.349	96.5481	112.836	224.083	224.727	169.651	197.897	191.514	152.119	175.077	242.708	269.797	200.213	195.962
CAETHG_RS08485	ribonuclease R	136.446	106.466	106.231	130.466	83.6319	113.46	79.5477	91.8842	175.781	153.844	159.616	211.361	162.539	78.5295	76.5299
CAETHG_RS08490	preprotein translocase subunit SecG	122.728	88.845	78.2287	160.364	883.932	1027.76	677.343	878.094	247.78	211.436	184.609	342.135	1993.38	1142.33	954.393
CAETHG_RS08495	phosphopyruvate hydratase	113.625	92.8991	104.771	145.435	846.072	780.288	698.898	1034.18	554.553	469.158	540.833	1108.85	2200.9	1091.23	1536.93
CAETHG_RS08500	2,3-bisphosphoglycerate-independent phosphoglycerate mutase	89.3532	96.6117	96.6366	98.0028	639.824	585.538	544.019	762.647	336.679	289.399	325.892	608.821	1582.46	804.021	977.829
CAETHG_RS08505	triose-phosphate isomerase	134.11	104.926	135.845	161.097	652.572	663.007	600.656	937.316	475.115	418.448	496.113	1039.32	1396.85	569.151	733.792
CAETHG_RS08510	phosphoglycerate kinase	90.3879	104.01	107.715	113.146	311.972	345.867	261.905	418.882	314.115	272.351	316.569	594.082	726.129	537.27	719.468
CAETHG_RS08515	type I glyceraldehyde-3-phosphate dehydrogenase	87.1274	100.279	88.4325	86.864	573.446	887.891	861.354	988.197	157.455	229.816	223.676	342.391	2059.15	1869.77	2608.89
CAETHG_RS08520	transcriptional regulator	104.802	94.0943	97.7411	105.939	71.9216	114.525	102.231	65.3045	101.606	127.845	126.68	118.03	119.995	104.52	100.871
CAETHG_RS08525	RNA polymerase factor sigma-54	110.575	98.4272	77.7193	91.5219	174.029	156.418	171.135	131.184	114.38	82.5077	95.7071	113.61	75.7519	114.271	100.824
CAETHG_RS08530	DegV family protein	122.442	109.524	85.7479	117.587	179.687	185.64	154.003	206.059	157.571	122.366	140.747	144.966	389.638	383.746	389.756
CAETHG_RS08535	tRNA (uridine(34)/cytosine(34)/5-carboxymethylaminomethyluridine(34)-2'-O)-methyltransferase TrmL	131.29	113.865	80.7796	128.107	293.848	218.222	323.73	360.305	161.433	108.996	131.169	228.569	728.066	644.839	642.592
CAETHG_RS08540	N-acetylmuramoyl-L-alanine amidase	101.531	121.981	78.2572	73.3913	31.187	58.2005	50.3881	9.34483	55.544	75.958	70.8188	39.409	3.02305	2.64717	1.59936
CAETHG_RS08545	nucleotidase	80.167	96.1627	94.1599	84.924	181.515	132.764	203.296	177.439	72.8284	60.9415	69.3729	45.316	18.7178	122.382	152.008
CAETHG_RS08550	DMT family transporter	110.935	106.026	95.9014	89.8593	118.353	147.162	140.429	84.256	60.6767	73.8563	71.6901	72.7318	105.447	259.695	276.677
CAETHG_RS08555	hypothetical protein	166.967	129.74	171.84	140.507	93.1712	130.336	111.834	53.5794	47.3262	73.6076	63.1555	44.1717	103.997	91.8653	107.869
CAETHG_RS08565	VanW family protein	128.613	113.91	146.738	110.625	74.3438	87.2452	116.744	69.4325	56.1386	80.1514	69.0457	42.4112	122.789	91.2404	81.4504
CAETHG_RS08570	competence/damage-inducible protein A	93.7923	107.813	124.619	108.614	151.601	163.969	180.599	170.345	137.08	183.874	179.833	200.365	367.377	219.061	256.837
CAETHG_RS08575	endonuclease III	90.7427	93.8781	112.463	91.0872	185.764	187.573	182.777	208.082	169.151	165.563	161.223	206.845	654.296	578.149	540.874
CAETHG_RS08580	1-acyl-sn-glycerol-3-phosphate acyltransferase	84.1968	101.78	79.9293	58.9846	347.202	278.449	277.246	426.321	257.791	188.489	222.394	359.385	746.591	606.537	590.523
CAETHG_RS08585	tRNA epoxyqueuosine(34) reductase QueG	79.5567	70.858	76.0899	72.3285	18.2913	30.3171	20.258	9.13462	26.9476	47.0594	43.0078	19.2613	7.97861	14.2319	15.8293
CAETHG_RS08590	serine O-acetyltransferase	83.7644	123.102	89.7723	82.7795	197.636	162.689	119.682	97.7588	213.954	184.665	168.415	151.769	108.011	54.3204	69.0169
CAETHG_RS08595	cysteine synthase A	134.745	111.359	124.794	124.384	498.956	431.073	222.352	269.381	495.758	338.957	276.305	397.612	183.004	131.46	169.119
CAETHG_RS08600	YihY family inner membrane protein	72.117	96.7629	56.5158	75.4312	23.6209	47.6897	43.772	7.86413	33.6824	54.0189	38.2491	19.7409	0	1.11386	2.3554
CAETHG_RS08605	Ig-like domain-containing protein	253.003	120.512	179.778	498.307	1161.9	916.419	1250.44	1256.84	464.396	317.657	412.22	803.101	2240.96	2411.85	2181.73
CAETHG_RS08610	NADH peroxidase	188.373	126.484	172.006	511.112	7457.79	5181.02	4264.7	6786.14	6123.71	3213.68	3812.93	7646.89	4528.77	2338.34	2326.56
CAETHG_RS08615	thioesterase	91.4649	114.85	86.3759	63.5284	8.66709	5.6752	12.0458	0	74.1536	106.042	93.0198	34.7684	0	3.26963	1.48158
CAETHG_RS08620	MFS transporter	140.236	108.115	133.264	131.432	45.829	74.7389	54.9816	11.2275	78.3601	92.2499	91.4363	42.1456	6.70541	7.33959	6.20819
CAETHG_RS08625	LysR family transcriptional regulator	60.85	114.436	85.3373	73.3252	88.2021	86.632	101.004	45.9091	91.103	80.116	75.3656	42.6087	2.89003	20.7376	24.209
CAETHG_RS08630	hypothetical protein	105.619	97.3048	82.9054	77.6057	35.998	41.5967	30.9015	6.34493	97.6104	135.835	107.651	35.6771	3.28413	1.19824	3.25779
CAETHG_RS08635	medium-chain fatty-acid--CoA ligase	97.7128	102.313	106.026	95.0972	25.366	47.2736	32.5425	12.3429	85.5155	108.434	91.9227	43.8337	5.80024	5.15266	5.17001
CAETHG_RS08640	electron transfer flavoprotein subunit alpha/FixB family protein	88.8506	94.3086	137.372	98.9785	23.2237	26.0689	26.5132	9.94101	85.7349	102.048	85.8316	34.6033	4.28788	3.75473	2.26853
CAETHG_RS08645	electron transfer flavoprotein subunit beta/FixA family protein	88.4563	95.7061	93.308	97.3077	19.8387	32.012	20.6793	14.1534	100.208	134.164	110.462	69.9202	3.29661	1.60373	3.27018
CAETHG_RS08650	acyl-CoA dehydrogenase family protein	91.1523	96.3794	99.5736	98.1141	27.3889	38.4305	20.3925	10.747	107.09	149.32	114.376	68.2775	4.55123	2.21408	0.501637
CAETHG_RS08655	CoA transferase	78.8453	96.6392	100.137	86.3354	17.3554	26.0183	21.8994	5.47405	100.96	134.112	114.856	46.1704	1.41668	1.03378	1.87376
CAETHG_RS08660	acyl-CoA/acyl-ACP dehydrogenase	103.909	106.952	131.631	101.488	41.9389	49.6181	32.787	19.9922	112.839	126.864	115.651	52.1926	0	3.77554	2.68844
CAETHG_RS08665	class I mannose-6-phosphate isomerase	142.532	92.0394	114.854	131.063	15.9073	54.6844	40.2689	4.53946	98.8007	141.097	129.392	57.4315	107.055	54.3301	58.8521
CAETHG_RS08670	rubrerythrin	53.7364	83.3164	77.7596	61.9719	23.5605	39.971	20.0936	6.41786	38.1466	35.2675	22.5037	18.0436	0	4.84807	1.64762
CAETHG_RS08675	hypothetical protein	59.2591	97.4187	114.517	91.0229	24.1307	50.0357	41.9219	13.3898	64.6054	118.647	109.046	32.2671	12.475	7.586	8.93744
CAETHG_RS08680	hypothetical protein	119.205	107.9	125.123	89.7318	42.2905	109.036	66.1236	31.6796	44.3054	98.8303	71.6659	46.1236	52.2665	97.2192	84.0402
CAETHG_RS08685	hypothetical protein	85.6239	140.927	161.559	95.8499	114.672	51.6225	79.6874	23.8613	70.0792	91.786	79.3493	34.501	7.41034	24.3336	49.0061
CAETHG_RS08690	3-isopropylmalate dehydrogenase	111.311	114.517	123.462	128.242	170.341	141.959	123.753	136.108	173.049	168.217	165.499	233.574	283.799	197.455	189.271
CAETHG_RS08695	response regulator transcription factor	79.3031	92.3031	68.3169	73.4301	123.162	128.825	111.708	145.38	118.976	125.65	111.132	153.033	95.5075	134.409	129.193
CAETHG_RS08700	sensor histidine kinase KdpD	102.352	98.7114	100.035	100.024	100.67	111.793	95.5129	101.78	131.941	121.079	139.402	178.762	133.987	88.8206	92.1903
CAETHG_RS08705	hypothetical protein	55.6555	62.7782	38.2208	68.2321	6.31669	34.1234	32.9217	6.30908	18.1985	14.0846	14.9861	13.3033	0	4.46803	19.4363
CAETHG_RS08710	K(+)-transporting ATPase subunit C	87.7645	82.7177	82.9054	92.6242	17.9175	40.4768	31.7505	10.7376	99.4875	134.606	112.344	48.517	19.4521	9.12509	5.97261
CAETHG_RS08715	potassium-transporting ATPase subunit KdpB	105.001	94.5893	98.1369	92.9939	19.5009	45.7563	31.0555	15.1491	79.4503	107.219	97.3036	51.5007	13.442	7.96971	6.25041
CAETHG_RS08720	potassium-transporting ATPase subunit KdpA	84.5804	93.9291	101.745	85.8011	26.7158	58.3844	34.8097	14.676	61.2251	85.9172	71.9837	30.9458	19.1633	19.8419	9.76169
CAETHG_RS08725	APC family permease	85.0567	87.8898	113.576	99.6436	175.806	109.993	130.538	255.574	113.222	74.3524	83.2551	187.665	350.399	262.847	299.499
CAETHG_RS08730	pyridoxal 5'-phosphate synthase lyase subunit PdxS	142.785	97.7823	136.308	179.471	1328.81	891.144	961.814	1444.02	873.108	488.455	675.982	1571.34	3470.53	2552.87	2853.01
CAETHG_RS08735	pyridoxal 5'-phosphate synthase glutaminase subunit PdxT	155.482	108.313	126.332	163.553	2585.13	1714.05	1710.12	2682.46	1016.39	597.285	771.901	1807.1	3392.35	4096.75	4317.98
CAETHG_RS08740	ABC transporter permease	105.942	110.645	153.548	128.057	86.2807	103.577	82.4419	67.0263	127.427	139.355	127.936	106.72	87.8161	53.5704	40.8673
CAETHG_RS08745	ABC transporter permease	118.514	94.1793	128.747	115.443	116.19	115.198	103.975	114.955	131.487	121.829	125.197	143.788	58.2256	47.1403	37.6626
CAETHG_RS08750	ABC transporter ATP-binding protein	106.201	89.5115	89.2268	84.3709	111.582	90.5994	93.0482	110.705	137.94	114.32	125.807	136.971	52.782	40.6207	33.5706
CAETHG_RS08755	BMP family ABC transporter substrate-binding protein	84.7653	102.968	118.629	107.539	432.274	254.946	331.626	417.63	356.582	238.02	307.049	475.861	390.82	216.606	174.808
CAETHG_RS08760	fructose-6-phosphate aldolase	139.654	102.518	127.122	151.097	690.157	703.292	874.072	830.637	131.051	107.721	114.616	207.645	846.271	892.869	881.292
CAETHG_RS08765	C-GCAxxG-C-C family protein	89.9764	101.559	119.384	116.218	909.972	640.589	751.054	949.201	263.548	187.506	195.782	353.204	1271.61	1543.9	1596.68
CAETHG_RS08770	phosphotransferase	129.499	106.986	99.7033	108.066	587.039	516.777	676.66	763.935	320.902	198.452	273.261	518.867	1020.01	1420.41	1453.1
CAETHG_RS08780	iron-containing alcohol dehydrogenase	96.7796	101.907	137.497	100.98	35.0304	64.035	45.6434	94.2738	74.4183	99.1381	84.4273	130.572	18.1099	16.5189	9.98035
CAETHG_RS08785	histidine kinase	85.516	85.0714	87.2073	85.106	338.89	251.717	265.182	957.311	205.056	138.794	147.946	722.478	334.137	521.384	536.302
CAETHG_RS08790	response regulator	92.687	88.6423	85.1636	86.7125	361.084	287.713	308.362	1067.46	177.75	125.357	142.53	700.692	693.832	610.927	558.126
CAETHG_RS08795	ethanolamine utilization microcompartment protein EutM	106.814	116.665	178.205	200.413	263.514	103.529	176.58	1443.82	138.035	143.341	122.483	584.425	43.7884	37.2787	46.333
CAETHG_RS08800	ethanolamine utilization microcompartment protein EutM	104.426	75.5482	138.119	183.795	122.948	86.7955	48.0589	1112.87	132.831	104.121	80.7349	1442.64	58.0986	8.69653	17.7331
CAETHG_RS08805	phosphate propanoyltransferase	66.684	101.678	108.809	127.873	161.439	86.0303	57.2868	1423.76	162.834	131.969	122.237	1073.74	73.2496	23.3243	29.9456
CAETHG_RS08810	acetaldehyde dehydrogenase (acetylating)	103.36	112.869	141.611	177.914	265.484	60.0662	108.743	1006.04	194.09	120.441	125.58	1113.49	28.7329	15.2672	13.6517
CAETHG_RS08815	BMC domain-containing protein	118.911	97.5683	110.807	115.482	67.3527	69.0939	48.3645	630.857	150.532	145.301	133.413	945.659	17.4098	15.2451	19.5729
CAETHG_RS08820	cupin domain-containing protein	110.827	110.823	92.2773	97.5169	115.046	63.661	69.2501	882.037	107.796	95.0498	91.7128	667.894	35.183	22.006	16.6194
CAETHG_RS08825	BMC domain-containing protein	95.4963	121.005	147.871	136.704	87.5707	44.0061	57.3162	809.562	135.481	138.324	109.055	767.128	20.5303	10.9479	21.41
CAETHG_RS08830	4Fe-4S dicluster domain-containing protein	109.803	106.265	151.513	142.801	74.0322	35.5309	37.7076	560.454	150.271	154.106	129.162	1024.59	34.2498	10.9492	20.4929
CAETHG_RS08835	EutN/CcmL family microcompartment protein	117.564	109.189	119.235	113.081	79.5619	94.5974	69.8384	447.519	149.157	129.281	139.084	1343.02	17.8597	7.10868	9.66355
CAETHG_RS08840	BMC domain-containing protein	78.5725	109.329	135.25	126.86	412.876	39.476	190.43	788.264	149.286	104.031	101.544	589.222	17.0002	10.3378	6.55816
CAETHG_RS08845	ethanolamine utilization protein EutJ	107.746	124.158	122.735	103.866	307.697	61.2255	141.013	899.459	167.431	114.651	120.468	702.297	17.9984	7.50501	12.5829
CAETHG_RS08850	hypothetical protein	103.515	113.437	97.0348	121.957	252.324	48.4269	92.2064	1054.43	135.211	123.865	115.007	767.881	15.7434	11.0779	9.66773
CAETHG_RS08855	choline TMA-lyase-activating enzyme	91.6472	108.299	131.393	124.272	105.81	92.3787	79.656	894.775	210.617	214.553	200.823	1182.83	25.5271	11.6422	18.0874
CAETHG_RS08860	choline trimethylamine-lyase	81.8463	96.4283	124.378	104.533	96.898	60.2907	58.5	786.512	113.917	112.955	107.142	538.743	44.8805	27.2918	22.0354
CAETHG_RS08865	aldehyde dehydrogenase family protein	83.6506	91.9454	133.712	118.132	129.954	38.1456	39.704	788.483	138.493	131.432	113.148	680.409	32.4332	21.1314	20.1082
CAETHG_RS08870	BMC domain-containing protein	58.4107	72.5562	102.442	93.9519	44.2794	39.8669	23.0778	453.317	106.308	86.0737	72.5351	814.872	30.0449	26.1004	20.8154
CAETHG_RS08875	BMC domain-containing protein	93.3214	102.183	172.845	158.298	67.7609	29.5798	47.088	706.872	96.6244	80.0644	95.6902	634.26	24.8134	9.58595	10.618
CAETHG_RS08880	helix-turn-helix transcriptional regulator	42.5233	74.2842	59.6174	85.6187	16.7499	16.4517	30.5543	167.297	61.4178	61.7677	49.6729	345.203	3.24723	7.10868	3.22118
CAETHG_RS08885	membrane protein	77.2738	84.7011	111.089	93.4735	44.1472	80.6723	66.3513	269.691	73.6783	90.5127	80.0318	370.671	7.96152	11.3288	3.94884
CAETHG_RS08890	hypothetical protein	54.3906	77.8438	76.8759	49.0142	12.7052	8.31933	13.2435	249.567	42.1499	78.4502	60.2848	157.999	4.92619	14.3789	2.17186
CAETHG_RS08895	membrane protein	71.5351	95.0995	140.365	92.3982	30.971	48.6716	36.5878	144.357	63.271	92.0765	78.026	190.09	12.809	7.30232	9.265
CAETHG_RS08900	PLP-dependent aminotransferase family protein	71.0836	85.7059	90.9747	97.1292	22.1927	28.5625	33.5031	16.0512	54.5175	64.8412	55.2449	30.392	22.5506	17.7547	20.6037
CAETHG_RS08905	LysE family transporter	59.7279	90.5337	77.648	89.0703	41.8134	67.8533	56.8502	9.07892	34.2827	47.3961	32.656	25.1605	2.81954	4.11494	2.79693
CAETHG_RS08910	MFS transporter	53.8238	83.0823	75.8952	70.6135	31.1357	76.917	43.2733	18.8474	38.0557	44.6647	41.8905	31.2256	20.4863	28.2968	33.87
CAETHG_RS08915	TetR/AcrR family transcriptional regulator	73.1991	74.8922	72.8126	70.3247	40.5092	119.364	107.675	99.128	29.7075	31.2664	36.3831	30.4696	21.9894	96.2763	105.43
CAETHG_RS08920	iron-containing alcohol dehydrogenase	255.243	115.079	187.55	168.538	13417.6	8438.93	11091	2542.49	4724.94	2376.79	3841.94	1693.74	1971.39	2982.56	1923.76
CAETHG_RS08925	DedA family protein	92.7592	94.3032	79.2843	82.6292	111.377	128.328	171.912	94.1285	75.1712	83.0256	71.8667	48.9755	39.032	137.564	156.524
CAETHG_RS08930	sensor histidine kinase	80.5368	73.5629	66.7145	56.2413	14.2497	45.218	50.2734	22.991	34.4507	45.4977	30.8348	32.9789	13.1751	35.0451	30.0739
CAETHG_RS08935	response regulator transcription factor	62.6125	59.7406	59.8103	46.2133	9.98263	32.6831	38.1539	6.64706	37.4754	40.5222	36.6528	22.0252	5.16077	24.9491	16.2114
CAETHG_RS08940	ABC transporter permease	68.598	74.5332	58.1629	48.7434	10.6695	34.1966	28.0967	11.2175	29.1213	39.1047	31.0227	20.9501	1.74186	17.3183	12.8152
CAETHG_RS08945	ABC transporter ATP-binding protein	92.1794	86.4994	95.3412	108.393	13.1022	32.8874	22.7623	8.72427	54.9058	74.4096	61.1819	35.04	11.2892	12.3569	14.9315
CAETHG_RS08950	glycosyltransferase family 39 protein	77.9871	69.7181	66.1865	68.7489	3.87406	20.5475	21.8064	3.09551	16.2346	22.5921	22.3211	13.9869	1.80251	2.19221	3.97346
CAETHG_RS08955	amidase domain-containing protein	119.427	95.8339	113.65	111.201	7.76426	23.8314	22.2565	0.969364	68.6323	103.874	74.0104	33.872	2.25784	0.549195	0.995436
CAETHG_RS08960	DUF2935 domain-containing protein	128.772	107.143	86.8719	95.2861	17.5381	35.8873	30.4687	1.45975	39.8097	55.1487	47.5524	19.3476	0	1.65405	3.74752
CAETHG_RS08965	NERD domain-containing protein	68.0234	114.503	101.329	108.83	38.8213	94.0547	48.5595	5.16994	37.9596	55.0443	34.2093	26.4747	0	0	0
CAETHG_RS08970	ABC-F family ATP-binding cassette domain-containing protein	110.879	115.692	113.073	108.599	22.4334	49.7545	31.6816	11.5646	72.0232	101.035	90.993	43.9803	5.05054	8.59943	3.52558
CAETHG_RS08975	hypothetical protein	108.891	92.6412	95.161	87.5151	364.583	724.144	460.26	521.939	99.7323	88.9355	83.7497	109.691	32.9841	981.101	676.204
CAETHG_RS08980	hypothetical protein	87.3318	95.5426	86.0805	87.9474	31.7178	43.8093	52.6923	34.6496	43.6131	56.1021	57.4447	35.1891	59.5685	121.991	125.044
CAETHG_RS08985	MerR family transcriptional regulator	99.4788	95.0205	103.926	85.4725	22.0089	47.5578	24.4709	10.2585	46.8837	58.8891	51.7179	30.0186	19.9116	12.039	14.6729
CAETHG_RS08990	M28 family peptidase	73.0744	85.1265	89.445	90.7282	6.63815	18.6285	16.8043	4.73582	62.5898	76.1213	71.9941	35.9495	0.735377	2.14647	1.2158
CAETHG_RS08995	MerR family transcriptional regulator	78.596	83.3656	74.6446	64.9306	20.0368	60.3524	57.0879	16.0101	54.5778	51.3212	44.8201	38.5817	4.14341	20.0309	33.224
CAETHG_RS09000	MATE family efflux transporter	74.3683	93.6497	81.4308	81.0878	12.9348	24.6151	40.4487	16.1491	51.2401	78.2044	65.7585	40.3759	24.7627	16.0112	18.8636
CAETHG_RS09005	helix-turn-helix transcriptional regulator	109.815	104.278	135.145	189.381	59.1086	93.4807	67.8789	63.0399	97.0856	101.382	97.4497	75.3549	85.8464	65.7617	57.5426
CAETHG_RS09010	flavoprotein	84.5964	113.792	151.598	119.128	419.537	349.317	459.512	431.793	110.439	123.461	113.319	128.146	663.056	338.028	339.108
CAETHG_RS09015	polysaccharide deacetylase	73.0872	95.5849	76.0853	76.4991	9.8445	38.677	32.2509	0	15.4703	28.946	32.4119	28.7725	0	0.795815	0.721221
CAETHG_RS09025	metallophosphoesterase	85.2981	90.353	72.9156	71.9991	13.8889	40.9249	28.0499	3.46803	50.9271	64.3194	48.2493	27.1615	0	0	0.890327
CAETHG_RS09030	hypothetical protein	90.0685	87.5587	114.422	98.7766	42.6738	92.2112	38.5511	11.366	55.1387	54.6512	49.1745	22.2544	0	0	0
CAETHG_RS09035	4Fe-4S dicluster domain-containing protein	80.2724	101.865	118.619	120.273	17.9175	28.1577	52.2949	14.3168	84.4705	133.991	80.159	43.1262	2.77888	8.11119	4.59432
CAETHG_RS09040	FAD-dependent monooxygenase	114.661	90.7172	120.059	137.451	18.1166	69.4818	33.2723	17.2331	88.5724	124.589	107.891	39.9716	8.69685	5.61399	5.75141
CAETHG_RS09045	4Fe-4S binding protein	110.017	94.844	137.584	119.701	14.734	51.0768	35.2339	6.92531	89.8923	126.061	100.755	52.6741	2.6884	2.94266	2.66684
CAETHG_RS09050	electron transfer flavoprotein subunit beta/FixA family protein	89.8733	100.01	102.189	94.7849	26.226	67.7872	51.7968	13.7865	60.0123	91.8588	83.7396	35.7149	1.07038	1.56215	0.707865
CAETHG_RS09055	sulfite exporter TauE/SafE family protein	84.8982	97.5425	121.969	87.727	45.796	98.4924	68.3126	14.1954	64.5221	100.488	85.6346	34.2086	17.7565	13.8509	18.6265
CAETHG_RS09060	OsmC family protein	121.088	96.8766	124.582	138.918	30.2177	66.7795	65.621	32.6964	149.054	231.503	174.958	90.9147	24.409	25.6489	30.993
CAETHG_RS09065	HAMP domain-containing histidine kinase	76.6484	78.7807	67.7788	58.0144	4.90375	30.5042	25.5576	7.34676	49.2333	66.1653	57.6156	39.835	1.58445	6.24348	4.61044
CAETHG_RS09070	response regulator transcription factor	82.0187	81.4009	69.8151	57.3838	13.0767	27.2932	37.4846	0	50.5176	66.726	53.1836	29.5074	3.80267	2.77488	1.67652
CAETHG_RS09075	1,4-dihydroxy-2-naphthoate octaprenyltransferase	43.7823	90.0092	43.3319	46.4872	19.8765	53.6874	28.4883	11.1671	41.6471	63.4962	50.9455	20.9306	0	3.51485	2.54832
CAETHG_RS09080	CPBP family intramembrane metalloprotease	54.1513	81.8069	58.7956	50.5155	8.05805	35.6157	25.1985	8.04834	60.1491	63.5768	47.1106	26.6683	3.12436	0.569975	4.1324
CAETHG_RS09085	bifunctional demethylmenaquinone methyltransferase/2-methoxy-6-polyprenyl-1,4-benzoquinol methylase UbiE	127.889	86.4332	89.7495	100.336	30.132	46.7299	31.4087	15.8398	38.2134	64.7384	54.2869	28.6285	8.6086	18.8456	18.7057
CAETHG_RS09090	polyprenyl synthetase family protein	82.9773	113.543	128.307	105.086	21.6835	57.237	39.5539	2.70717	57.5014	90.6535	72.5715	25.2798	3.15276	1.91719	2.77998
CAETHG_RS09095	FixH family protein	88.3026	113.474	99.3012	106.024	20.8204	42.9445	36.8944	8.31811	81.7964	124.274	115.726	41.3433	4.84363	7.06897	4.27092
CAETHG_RS09100	4Fe-4S binding protein	72.5317	94.5572	84.1535	77.9167	11.2206	37.7859	28.4047	10.4066	62.9744	97.6019	87.467	39.5463	1.86454	7.70999	7.80935
CAETHG_RS09105	trimeric intracellular cation channel family protein	99.4585	94.0361	93.3454	86.5312	36.2332	40.6723	37.7685	10.3399	41.5748	43.2068	52.0448	37.376	0	1.95269	1.32725
CAETHG_RS09110	Na+/H+ antiporter	114.059	103.583	141.929	123.658	36.8084	61.7616	53.5554	18.382	69.8938	78.9165	77.9698	37.8375	18.7317	9.98043	16.1236
CAETHG_RS09115	pyridoxal-phosphate dependent enzyme	95.1444	101.843	113.067	96.5345	36.3811	118.531	73.0705	22.1569	77.6235	110.494	94.4326	51.2586	7.56913	4.26803	5.91573
CAETHG_RS09120	RidA family protein	100.71	135.286	156.862	85.5803	141.975	188.836	163.407	85.6733	102.258	189.738	169.417	96.1098	47.0203	22.5955	29.5787
CAETHG_RS09125	sigma-54-dependent Fis family transcriptional regulator	110.207	108.093	113.793	105.276	68.9929	94.9917	99.527	67.0639	104.871	124.886	116.707	105.271	115.601	138.561	146.739
CAETHG_RS09130	glutamine--fructose-6-phosphate transaminase (isomerizing)	117.891	105.29	116.748	117.806	321.28	271.683	293.43	360.011	246.51	195.441	228.978	373.76	840.909	561.51	562.858
CAETHG_RS09135	DUF4177 domain-containing protein	140.423	117.643	114.282	110.596	17.2008	39.4208	41.8359	17.1801	150.17	163.248	134.084	48.3013	4.4462	16.2224	20.5825
CAETHG_RS09140	phosphoglucosamine mutase	165.235	117.003	147.682	163.584	278.271	221.257	204.597	285.381	150.537	150.005	143.995	209.804	331.39	212.765	213.846
CAETHG_RS09145	NAD(P)/FAD-dependent oxidoreductase	119.456	110.29	118.463	129.748	123.063	133.921	116.616	117.328	158.228	156.628	145.27	190.176	190.861	113.161	87.1352
CAETHG_RS09150	hypothetical protein	118.484	96.1933	106.689	97.1081	148.54	137.16	159.47	165.241	138.844	139.134	157.06	162.706	230.72	138.916	113.808
CAETHG_RS09155	TIGR00159 family protein	71.3331	96.202	72.3963	102.769	167.971	143.069	187.399	137.622	105.172	98.1343	104.518	120.814	114.482	61.2623	58.2119
CAETHG_RS09160	cell wall hydrolase	71.2391	116.978	144.019	131.451	74.5369	213.355	204.228	27.6518	69.1639	98.6231	73.6213	35.881	11.5601	6.02545	9.82922
CAETHG_RS09165	NAD(P)/FAD-dependent oxidoreductase	147.117	109.176	126.619	176.451	635.91	684.745	544.682	636.445	442.318	337.939	381.141	653.166	1076.69	603.546	569.027
CAETHG_RS09170	thioredoxin	96.6096	90.1745	73.8328	128.855	2390.81	2797.18	1707.83	2272.04	1346.29	1161.46	1203.53	2312.38	7137.83	4780.86	4319.21
CAETHG_RS09175	tetratricopeptide repeat protein	78.2698	89.1506	63.9037	61.9176	68.9149	69.4695	81.287	79.7001	33.7243	41.6817	39.3378	28.9187	54.4957	148.547	152.992
CAETHG_RS09180	DUF4652 domain-containing protein	99.432	106.73	98.0447	100.017	106.06	118.641	128.98	80.9208	107.256	109.653	113.83	117.89	210.184	199.638	196.789
CAETHG_RS09185	phosphoenolpyruvate--protein phosphotransferase	123.104	111.19	108.732	144.042	153.784	138.8	132.14	213.793	156.394	157.311	159.884	240.096	254.355	193.839	150.625
CAETHG_RS09190	hypothetical protein	127.144	95.7909	98.9148	103.493	51.4048	86.7792	51.9085	28.8803	70.6834	71.0861	59.8889	43.498	19.9312	61.3583	50.2523
CAETHG_RS09195	[citrate (pro-3S)-lyase] ligase	112.273	85.852	89.8341	105.242	105.254	105.49	96.2794	96.5453	81.5764	86.5807	87.3621	79.4914	286.921	108.788	128.609
CAETHG_RS09200	citrate lyase subunit alpha	87.0565	99.9551	99.8736	85.8733	106.585	128.189	113.369	104.284	173.952	179.082	177.425	202.005	203.258	113.446	131.258
CAETHG_RS09205	HpcH/HpaI aldolase/citrate lyase family protein	83.0051	98.2675	67.0081	77.0752	102.456	94.3429	102.793	124.079	145.577	154.204	152.355	148.734	188.696	101.097	115.265
CAETHG_RS09210	citrate lyase acyl carrier protein	63.2449	75.1283	67.8317	47.3803	110.111	70.7143	97.1191	84.599	146.416	146.731	144.971	157.999	152.712	121.023	148.772
CAETHG_RS09215	Fe-S-containing hydro-lyase	80.0968	79.2327	100.364	108.021	126.2	139.448	110.993	126.048	197.287	182.635	202.499	247.987	376.163	169.605	187.079
CAETHG_RS09220	fumarate hydratase	91.5048	93.2605	99.1325	90.5628	114.06	121.148	102.303	94.0524	150.063	142.859	132.155	167.594	239.122	157.23	189.083
CAETHG_RS09225	methylaspartate ammonia-lyase	98.4054	91.9678	102.21	103.49	170.139	196.288	182.978	202.302	172.115	188.988	190.077	228.048	332.982	217.768	293.841
CAETHG_RS09230	methylaspartate mutase subunit E	87.2623	92.4381	105.628	92.8916	132.663	123.523	138.285	147.056	180.76	172.827	212.598	257.479	382.959	193.751	219.045
CAETHG_RS09235	glutamate mutase L	119.11	101.639	119.694	123.933	91.7865	76.9406	101.449	109.063	147.97	169.102	175.119	204.735	161.682	83.7295	105.301
CAETHG_RS09240	methylaspartate mutase subunit S	117.083	100.895	97.2757	107.565	80.0582	54.2297	66.1848	93.7482	86.7648	106.064	97.3063	131.231	200.161	135.907	118.921
CAETHG_RS09245	GntR family transcriptional regulator	97.3118	99.4455	78.5313	74.9746	51.4442	72.9856	70.3071	47.9567	77.2499	116.08	102.289	91.491	81.1159	77.6285	62.4376
CAETHG_RS09250	amino acid permease	76.5706	92.507	84.7712	76.6189	21.3641	69.1688	35.466	23.7093	58.0274	77.6297	72.6758	35.7096	57.9847	63.8046	58.8385
CAETHG_RS09255	sigma 54-interacting transcriptional regulator	102.115	87.1945	95.6623	92.303	16.0363	37.8021	28.0826	12.8136	45.0251	66.2328	55.6551	40.5282	48.2501	38.4758	47.6987
CAETHG_RS09260	gamma-glutamyl-gamma-aminobutyrate hydrolase family protein	126.012	107.909	111.625	108.509	36.5653	107.743	70.3655	9.83264	62.618	84.4258	74.3567	47.39	7.63404	4.77489	4.32733
CAETHG_RS09265	N-acetylmuramoyl-L-alanine amidase CwlD	125.487	109.712	106.995	106.475	31.643	69.0662	86.1245	22.8258	41.4384	58.495	50.0478	20.0984	3.40806	12.932	18.0305
CAETHG_RS09270	30S ribosomal protein S9	86.6697	102.152	100.246	155.848	2694.14	2294.1	2055.07	3227.94	952.26	705.586	836.931	1717.02	3023.5	2259.43	2407.28
CAETHG_RS09275	50S ribosomal protein L13	229.531	126.897	139.967	465.037	2511.12	1817.63	2022.76	2700.63	2197.24	1213.2	1999.2	3900.51	5257.86	2374.34	2379.16
CAETHG_RS09280	tRNA pseudouridine(38-40) synthase TruA	95.8638	96.5603	116.947	88.6123	234.259	245.03	177.589	325.136	260.56	209.248	248.498	413.73	582.135	324.083	361.185
CAETHG_RS09285	energy-coupling factor transporter transmembrane protein EcfT	96.0573	81.7192	107.593	109.162	313.331	353.849	342.435	457.712	324.645	259.004	316.713	636.223	337.705	337.035	433.921
CAETHG_RS09290	energy-coupling factor transporter ATPase	85.9243	88.3183	98.2066	92.3186	427.607	395.592	321.686	458.438	295.913	185.711	251.293	443.004	787.407	388.113	468.756
CAETHG_RS09295	energy-coupling factor transporter ATPase	86.4437	93.2123	89.8436	107.576	511.45	425.761	431.181	590.033	317.061	297.398	311.299	645.731	642.058	528.349	607.936
CAETHG_RS09300	50S ribosomal protein L17	79.0894	77.558	67.4879	99.6335	3082.82	2469.24	1758.37	3036.66	1428.19	844.448	1167.82	2266.17	3858.45	3126.36	4078.98
CAETHG_RS09305	DNA-directed RNA polymerase subunit alpha	97.5733	85.1997	74.3001	121.026	2476.7	2035.29	2113.26	2801.19	1418.44	774.755	1235.13	2554.82	2943.08	2318.46	3064.03
CAETHG_RS09310	30S ribosomal protein S4	114	106.205	89.7141	204.897	2916.66	2228.13	2255.79	3148.72	2284.18	1271.04	2078.34	4500.29	3292.82	2242.88	2823
CAETHG_RS09315	30S ribosomal protein S11	175.706	94.795	165.537	267.35	2291.55	1642.69	1502.54	2325.7	2207.12	1422.14	2039.77	4390.6	3642.39	1142.47	1420.79
CAETHG_RS09320	30S ribosomal protein S13	211.138	127.699	152.651	473.544	2591.05	2117.86	1541.57	3045.83	2296.17	1283.52	2032	4262.65	3465.74	1606.79	2028.79
CAETHG_RS09325	50S ribosomal protein L36	166.967	113.193	101.232	234.58	2402.84	2177.04	2381.97	2948.5	4361.64	2408.86	3759.42	8226.66	1372.76	1121.05	1212.13
CAETHG_RS09330	translation initiation factor IF-1	126.559	125.483	81.7697	185.135	2971.27	2121.09	2229.75	3125.76	1666.06	933.442	1368.66	3185.67	3186.95	1755.02	2139.01
CAETHG_RS09335	adenylate kinase	91.3976	111.443	69.9752	96.9491	2277.14	1648.91	1912.09	2660.29	1034.31	558.881	829.134	1830.05	1708.17	1578.78	1980.5
CAETHG_RS09340	preprotein translocase subunit SecY	173.353	101.107	116.184	283.172	1551.83	1214.74	1300.08	1757.44	1095.43	638.026	982.387	2218.93	1860.58	1293	1491.61
CAETHG_RS09345	50S ribosomal protein L15	144.629	100.245	121.82	238.647	1929.34	1439.3	1514.26	2175.17	1398.42	919.265	1238.19	2831.43	1356.55	862.931	1108.39
CAETHG_RS09350	50S ribosomal protein L30	59.3659	69.0336	75.1676	107.831	2254.74	2049.88	1676.92	2587.04	1379.56	811.814	1279.95	2582.68	1608.78	715.272	737.419
CAETHG_RS09355	30S ribosomal protein S5	118.017	96.4487	115.868	155.034	1957.72	1464.2	1401.79	2296.2	1521.78	851.785	1463.99	2823.47	1681.79	967.43	1174.37
CAETHG_RS09360	50S ribosomal protein L18	114.094	90.2747	99.4865	125.803	1987.65	1604.52	1518.29	2462.96	2215.76	1480.87	2207.29	4462.7	2985.16	1126.51	1364.14
CAETHG_RS09365	50S ribosomal protein L6	81.7921	93.7366	84.2795	123.122	1140.7	1043.55	925.046	1318.25	1452.83	905.508	1383.84	2714.62	1735.62	1291.56	1496.26
CAETHG_RS09370	30S ribosomal protein S8	115.496	88.6377	93.7517	220.527	2168.86	1590.81	1618.16	2384.55	1117.01	822.82	1105.46	2288.09	1820.94	1464.34	1897.58
CAETHG_RS09375	type Z 30S ribosomal protein S14	98.7437	82.2236	96.2773	201.749	2091.84	1629.52	1754.41	2329.47	1155.58	732.014	1091.98	2322.14	4966.66	916.695	1109.75
CAETHG_RS09380	50S ribosomal protein L5	91.7399	86.219	63.409	123.236	2936.43	2520.12	2855.94	3317.4	669.328	459.398	676.667	1381.27	1517.27	1238.69	1511.14
CAETHG_RS09385	50S ribosomal protein L24	301.38	126.996	247.778	760.922	2260.72	1940.76	2305.2	2651.3	2443.94	1511.22	2249.77	4846.9	2145.71	1260.37	1468.59
CAETHG_RS09390	50S ribosomal protein L14	121.266	90.6632	132.649	160.139	1930.08	1666.57	1525.48	2296.97	1850.63	1123.58	1807.38	3230.75	2059.44	971.298	1194.91
CAETHG_RS09395	30S ribosomal protein S17	94.287	84.3397	68.6652	160.69	1841.5	1533.11	1960.66	2255.31	1481.38	949.059	1472.64	3094.74	2436.13	1210.76	1486.27
CAETHG_RS09400	50S ribosomal protein L29	95.6334	76.2885	65.3902	101.25	2078.64	1608.56	1668.81	2285.84	1267.56	909.318	1245.32	2293.1	1398.21	761.88	927.353
CAETHG_RS09405	50S ribosomal protein L16	104.542	78.5777	102.175	123.374	2223.52	1869.83	2005.38	2580.5	1811.07	1136.78	1720.56	3372.94	2160.69	904.836	1190.65
CAETHG_RS09410	30S ribosomal protein S3	357.785	137.972	238.649	732.995	1893.37	1619.45	1612.87	2374.66	1791.85	1146.61	1797.68	3885.44	1967.54	898.64	1066.11
CAETHG_RS09415	50S ribosomal protein L22	172.93	105.968	130.28	368.423	1720.34	1362.88	1647.56	2004.09	1884.23	1213.38	1930.76	4224.83	948.291	750.357	918.929
CAETHG_RS09420	30S ribosomal protein S19	106.814	93.3321	80.3931	230.911	1742.96	1456.81	1239.98	1688.22	1281.75	764.486	1238.87	2462.29	3573.13	1336.71	1723.97
CAETHG_RS09425	50S ribosomal protein L2	116.116	99.4244	134.557	185.149	1555.09	1181.11	1338.71	1871.89	1754.88	1047.59	1647.04	3429.18	3092.75	1646.16	1839.39
CAETHG_RS09430	50S ribosomal protein L23	86.8226	96.3815	76.9362	109.269	2381.46	1885.16	1814.18	2668.93	1407.54	856.56	1302.27	2717.99	1924.76	1514.2	1756.43
CAETHG_RS09435	50S ribosomal protein L4	120.453	88.8894	107.657	187.532	2138.89	1628.66	2115.04	2564.29	1875.82	1098.72	1571.87	3259.84	2356.7	1825.17	2020.65
CAETHG_RS09440	50S ribosomal protein L3	116.612	94.0677	107.382	171.845	2117.2	1598.42	1663.05	2235.19	2391.92	1507.35	2294.05	4796.95	4648.82	1840.78	2167.43
CAETHG_RS09445	30S ribosomal protein S10	266.93	126.055	243.404	432.72	2977.86	2562.35	3220.96	3353.73	1540.92	917.255	1540.26	3122.17	5970.86	2437.53	2673.88
CAETHG_RS09450	elongation factor Tu	417.556	202.337	294.96	1051.22	9105.49	6786.65	7134.1	9875.47	8799.65	4640.96	7484.73	15755.4	13061.1	4932.09	5836.23
CAETHG_RS09455	elongation factor G	108.085	106.552	103.62	179.823	2285.26	1872.16	1914.79	2541.99	1600.53	985.146	1474.73	2853.25	3663.43	2037.85	2349.71
CAETHG_RS09460	30S ribosomal protein S7	100.676	105.022	103.077	202.384	3731.59	3250.16	2984.09	4580.63	2445.85	1411.99	2084.54	4519.41	5928.25	3966.63	4218.11
CAETHG_RS09465	30S ribosomal protein S12	166.083	111.895	183.182	470.121	4608.28	4043.99	4837.45	6005.99	2356.59	1444.85	2042.03	4723.62	10088.7	4777.68	5351.46
CAETHG_RS09470	ribosomal L7Ae/L30e/S12e/Gadd45 family protein	93.4463	78.6707	68.7808	67.4499	570.53	488.068	537.152	629.584	180.76	179.93	208.959	323.926	594.062	955.518	1107.81
CAETHG_RS09475	DNA-directed RNA polymerase subunit beta'	199.869	108.908	153.35	281.33	585.106	493.656	499.187	635.232	503.037	395.245	525.921	861.075	1119.24	535.455	659.612
CAETHG_RS09480	DNA-directed RNA polymerase subunit beta	109.61	97.6612	118.989	123.533	441.645	389.904	394.727	468.065	488.759	365.844	501.18	772.178	976.054	551.659	706.758
CAETHG_RS09485	50S ribosomal protein L7/L12	190.306	104.064	172.229	246.968	3856.08	3760.87	3740.65	4322.74	2035.65	1482.59	1919.11	3559.16	4346.7	2887.84	3790.88
CAETHG_RS09490	50S ribosomal protein L10	162.991	123.748	106.593	224.22	2755.2	2677.83	2448.79	3002.26	1999.85	1365.2	2033.76	3610.79	4920.79	3955.46	4571.61
CAETHG_RS09495	50S ribosomal protein L1	137.445	113.247	140.146	130.648	2931.25	2672.17	3104.43	3191.52	1180.66	844.331	1246.09	2093.38	5251.69	3296.77	3712.78
CAETHG_RS09500	50S ribosomal protein L11	119.15	98.1653	118.636	177.187	1981.53	1809.63	1770.03	2120.69	2517.25	1725	2536.01	4571.98	6092.47	3323.76	3901.21
CAETHG_RS09505	transcription termination/antitermination protein NusG	127.944	94.7609	109.778	147.906	1175.88	1144.43	1091.75	1345.61	824.639	569.423	907.407	1451.22	1883.5	2176.18	2410.46
CAETHG_RS09510	preprotein translocase subunit SecE	78.0623	65.1716	62.0176	106.431	658.248	665.547	605.418	783.145	1232.17	727.221	1223.74	1951.32	1722.76	1392.7	1457.01
CAETHG_RS09515	50S ribosomal protein L33	135.799	117.888	122.037	175.405	1766.53	1749.72	2066.69	1987.74	1491.49	986.961	1359.11	2130.43	999.951	2389.39	2501.81
CAETHG_RS09520	elongation factor Tu	274.921	115.078	191.974	663.243	4732.53	3711.09	3747.14	5150.51	5713.39	3042.9	5033.4	10987.4	9288.76	3464.33	3779.97
CAETHG_RS09535	RNA polymerase sporulation sigma factor SigH	161.765	114.27	131.409	122.948	654.811	494.339	575.453	495.734	278.235	192.962	272.69	283.988	1120.9	1138.22	1179.34
CAETHG_RS09540	NYN domain-containing protein	130.839	99.2183	81.4509	89.9644	174.355	154.127	159.025	191.56	93.6146	96.4443	104.151	115.407	74.3634	98.0458	98.9149
CAETHG_RS09545	23S rRNA (guanosine(2251)-2'-O)-methyltransferase RlmB	167.592	108.89	130.165	166.391	267.998	234.437	225.52	248.157	280.767	228.397	234.172	362.002	192.669	155.601	154.259
CAETHG_RS09550	hypothetical protein	177.941	127.895	169.08	171.112	280.826	296.449	175.088	374.857	136.105	121.543	142.322	214.781	335.813	259.158	254.383
CAETHG_RS09555	cysteine--tRNA ligase	174.849	123.925	125.532	209.183	270.316	222.301	214.245	308.332	265.182	193.962	235.546	433.113	396.604	275.38	291.812
CAETHG_RS09560	2-C-methyl-D-erythritol 4-phosphate cytidylyltransferase	171.062	121.033	140.688	174.895	238.776	264.634	191.716	243.323	125.076	117.883	126.858	146.592	262.73	217.282	165.889
CAETHG_RS09565	PIN/TRAM domain-containing protein	118.712	112.702	80.4359	116.243	310.24	316.4	343.016	306.896	367.596	258.07	364.152	514.119	447.724	234.728	222.13
CAETHG_RS09570	hypothetical protein	99.7677	122.136	89.415	93.7199	162.877	547.72	391.354	245.4	86.7648	99.4348	68.3015	59.8017	68.5044	392.101	361.719
CAETHG_RS09575	DNA integrity scanning protein DisA	100.337	111.291	76.2263	91.5299	185.817	108.268	131.316	178.254	170.474	162.417	173.633	229.31	200.674	171.98	155.322
CAETHG_RS09580	DNA repair protein RadA	103.184	111.022	105.062	107.513	241.585	147.392	132.357	230.588	148.143	96.7321	119.604	224.752	256.394	114.777	132.137
CAETHG_RS09585	AAA family ATPase	121.032	99.7391	101.322	173.308	1300.5	561.458	554.761	1479.79	957.134	365.45	526.529	1935.28	1668.43	974.689	966.314
CAETHG_RS09590	protein arginine kinase	146.918	101.461	96.3328	172.778	1046.09	442.003	482.517	1174.63	567.659	229.163	297.759	1014.65	490.139	685.547	682.152
CAETHG_RS09595	UvrB/UvrC motif-containing protein	93.0633	83.5715	79.0093	102.921	584.484	228.032	322.669	713.96	582.462	206.787	284.372	885.996	490.358	545.09	612.013
CAETHG_RS09600	CtsR family transcriptional regulator	179.066	84.1068	98.8686	204.5	581.018	270.559	328.154	742.159	311.626	138.962	165.538	629.589	814.055	389.035	418.454
CAETHG_RS09605	hypothetical protein	112.702	88.6152	96.1703	113.223	4.65856	13.7269	19.4238	0	58.5662	54.334	55.2611	28.032	0	2.63614	7.16714
CAETHG_RS09610	elongation factor G	136.616	121.258	123.678	124.536	254.176	198.036	195.077	155.857	225.276	177.327	213.366	215.867	37.2169	32.7715	26.2623
CAETHG_RS09630	5S ribosomal RNA	1375.69	496.306	901.331	3996.2	152.896	234.648	189.258	76.356	20.0226	22.9465	9.71624	0	137.091	156.816	124.965
CAETHG_RS09635	23S ribosomal RNA	718.885	103.663	311.562	2628.2	22838	11054	6345.2	21402.7	55.064	31.1547	42.3074	92.7877	16.1834	6.56073	6.93674
CAETHG_RS09640	16S ribosomal RNA	594.247	62.4615	170.736	1142.51	1303.29	1069.88	854.648	1182.31	579.863	198.476	324.157	826.862	10.015	4.80247	2.46001
CAETHG_RS09645	UDP-N-acetylmuramoyl-L-alanine--D-glutamate ligase	138.472	110.197	124.557	139.076	133.972	135.574	124.414	141.92	141.205	135.365	136.493	157.81	412.097	327.134	326.243
CAETHG_RS09650	glycine--tRNA ligase	144.656	118.795	125.502	135.409	277.907	377.884	286.334	365.016	261.697	257.343	321.767	473.161	399.559	246.115	308.928
CAETHG_RS09660	lysine--tRNA ligase	126.992	112.369	107.645	120.098	1291.09	672.545	771.557	1039.9	769.263	379.983	523.539	966.438	2077.5	1746.34	1726.37
CAETHG_RS09665	transcription elongation factor GreA	100.18	105.044	77.9311	119.513	1146.01	599.408	713.825	846.836	772.342	363.558	528.928	953.089	2144.95	1179.67	1168.84
CAETHG_RS09670	hypothetical protein	87.3426	75.8749	58.5784	73.4616	126.495	138.939	161.629	171.174	79.0858	65.7887	69.6094	81.0269	23.2046	95.0548	116.139
CAETHG_RS09675	tRNA dihydrouridine synthase DusB	100.908	94.5427	89.2589	105.256	202.016	119.736	176.69	151.909	279.147	180.018	213.273	328.35	137.299	108.073	134.561
CAETHG_RS09680	type III pantothenate kinase	102.749	113.354	90.3031	91.2417	203.543	149.236	115.049	160.348	186.211	144.563	164.204	247.544	175.069	161.007	163.19
CAETHG_RS09685	ATP-dependent zinc metalloprotease FtsH	141.031	126.813	146.068	182.163	770.091	659.255	665.499	900.65	874.77	629.259	856.318	1572.03	1452.68	849.159	667.823
CAETHG_RS09690	hypoxanthine phosphoribosyltransferase	100.914	103.288	86.003	105.856	169.961	144.811	168.624	196.344	169.477	172.801	159.624	279.704	169.114	294.32	248.356
CAETHG_RS09695	tRNA lysidine(34) synthetase TilS	128.637	98.1665	113.699	142.855	180.383	142.83	149.095	165.879	96.986	100.586	101.534	127.668	100.442	169.972	190.512
CAETHG_RS09700	stage II sporulation protein E	137.461	108.974	128.649	128.964	26.6872	65.7604	67.3489	15.8995	76.7639	101.826	84.1016	46.767	2.35995	2.91432	3.36147
CAETHG_RS09730	RNA-binding protein S1	198.247	150.587	152.013	184.703	2826.42	3016.58	2608.75	2768.67	350.542	363.938	360.494	662.947	1644.36	2050.41	1544.33
CAETHG_RS09735	septum formation initiator family protein	278.889	133.924	230.313	447.124	528.311	563.155	473.856	470.408	506.287	295.026	352.561	564.337	319.174	669.752	527.165
CAETHG_RS09740	spore cortex biosynthesis protein YabQ	79.6239	55.816	50.3484	53.522	54.4065	141.611	138.944	97.8137	41.3241	42.926	40.5671	34.375	4.21902	42.3321	46.7346
CAETHG_RS09745	sporulation protein YabP	110.163	74.7271	97.0934	106.719	138.316	139.628	176.216	99.7745	70.4405	84.3512	84.6414	62.4218	16.3868	105.445	93.5915
CAETHG_RS09750	RNA-binding S4 domain-containing protein	156.908	94.0494	119.863	168.026	179.607	185.23	299.548	201.814	206.981	138.627	200.88	216.151	228.069	97.8229	115.135
CAETHG_RS09755	HU family DNA-binding protein	218.992	155.845	142.742	484.459	7745.36	10675.2	6941.9	7974.74	2595.16	2448.5	2358.72	3819.67	8197.32	12959.5	9388.95
CAETHG_RS09760	nucleoside triphosphate pyrophosphohydrolase	127.246	96.3451	95.2208	129.755	405.159	410.098	367.521	508.928	289.591	201.846	253.932	483.407	610.384	371.028	379.273
CAETHG_RS09765	polysaccharide biosynthesis protein	87.8314	89.6109	88.087	83.1198	17.4696	39.3218	26.556	9.45129	66.7258	84.1478	66.3627	35.478	3.10453	3.91301	3.54624
CAETHG_RS09770	stage V sporulation protein T	106.523	82.2236	90.5719	85.0281	12.0221	21.6482	27.1516	22.0139	46.1812	67.3591	55.0064	42.1988	12.4302	15.8735	10.2755
CAETHG_RS09775	peptidylprolyl isomerase	111.962	97.1221	93.8625	123.176	1146.39	1033.93	1285.83	1069.91	830.544	573.432	863.864	1243.9	1440.79	1035.34	892.469
CAETHG_RS09780	transcription-repair coupling factor	111.501	101.162	91.0689	104.341	117.456	117.86	101.917	134.753	157.972	150.386	144.279	183.76	351.776	207.747	228.323
CAETHG_RS09785	aminoacyl-tRNA hydrolase	144.936	104.546	130.576	138.533	124.228	95.3257	105.212	114.385	101.677	108.535	118.417	119.136	146.007	174.644	154.79
CAETHG_RS09790	trypsin-like peptidase domain-containing protein	112.444	96.6794	102.946	141.58	645.797	448.016	510.06	789.935	496.248	301.883	433.25	1031.12	1276.61	587.865	615.924
CAETHG_RS09795	HAMP domain-containing protein	99.0479	84.3794	81.2192	90.1639	245.561	197.76	259.259	361.195	177.849	148.43	154.678	259.89	104.09	155.487	171.687
CAETHG_RS09800	response regulator transcription factor	131.24	102.959	96.7351	131.846	333.626	271.741	305.353	424.251	264.273	205.445	226.146	438.72	231.581	107.748	109.75
CAETHG_RS09805	ribose-phosphate diphosphokinase	124.529	109.773	126.431	178.82	2573.85	1976.67	2129.34	2976.72	1203.66	757.48	960.754	2127.63	4778.03	2258.84	2709.18
CAETHG_RS09810	bifunctional UDP-N-acetylglucosamine diphosphorylase/glucosamine-1-phosphate N-acetyltransferase GlmU	683.455	164.711	395.624	1460.09	777.99	660.813	689.397	988.013	449.819	296.253	394.964	846.972	1066.21	752.885	855.247
CAETHG_RS09815	septation regulator SpoVG	142.295	126.461	73.8457	194.17	9716.7	16072.3	8546.48	7532.97	6307.44	8226.88	4746.43	7763.43	11120.7	9691.2	6901.14
CAETHG_RS09820	pur operon repressor	121.133	103.375	105.826	147.475	221.967	152.073	151.391	216.225	173.689	139.125	149.53	305.054	198.158	155.454	206.933
CAETHG_RS09825	UDP-N-acetylmuramate--L-alanine ligase	75.5846	75.654	64.0073	70.6318	145.656	160.647	146.739	184.492	85.2492	103.002	95.6986	100.377	116.422	204.214	235.566
CAETHG_RS09830	hypothetical protein	105.127	71.5412	85.976	86.5312	24.1555	54.2297	43.164	13.7865	28.9216	21.3075	38.5951	29.0703	5.35191	8.78712	14.1573
CAETHG_RS09840	CPBP family intramembrane metalloprotease	75.4651	64.8034	66.3243	68.8413	20.5292	46.5319	21.3991	17.35	25.6434	43.8789	42.2821	15.2038	4.89836	19.2125	15.3871
CAETHG_RS09845	helix-turn-helix transcriptional regulator	99.0507	96.0467	97.6602	87.9319	16.2037	36.0746	37.1586	11.8684	59.415	72.2601	64.0708	37.701	8.3769	18.0327	7.75574
CAETHG_RS09850	HAD family phosphatase	91.9082	100.847	94.3144	95.6301	29.0626	72.2026	53.46	25.6125	38.5068	43.3968	45.7733	26.7462	40.4339	49.8206	36.822
CAETHG_RS09855	hypothetical protein	74.2074	96.9702	72.0917	68.7619	21.6049	63.661	30.9655	16.1842	38.1954	58.3639	49.4261	22.7506	3.14134	34.3844	37.3938
CAETHG_RS09860	2-phosphosulfolactate phosphatase family protein	155.46	107.55	115.298	130.429	64.4729	72.5923	59.0091	72.2483	87.3139	127.845	118.85	117.332	110.358	57.8393	76.6107
CAETHG_RS09865	TIGR01212 family radical SAM protein	121.463	98.713	112.723	116.161	106.767	136.68	132.549	127.007	118.766	126.747	120.348	103.225	118.609	66.1862	63.3661
CAETHG_RS09870	hypothetical protein	114.638	92.4248	126.521	121.115	19.2419	40.7828	30.6136	15.1726	61.537	77.4711	65.9014	34.1259	0	0.573073	0.519358
CAETHG_RS09875	transporter	66.4686	80.792	75.4203	66.5472	10.6481	32.4216	34.4079	1.06353	35.6975	44.1978	38.6151	17.2998	0.825723	1.20509	2.18427
CAETHG_RS09880	radical SAM protein	61.2211	109.923	106.561	82.4309	44.7222	73.2101	69.9257	43.4275	72.2317	79.2637	72.8394	55.3165	55.3923	48.5049	45.2326
CAETHG_RS09885	LexA family transcriptional regulator	126.785	91.7987	110.045	126.367	167.123	149.375	148.074	210.321	154.951	153.643	141.604	286.606	136.078	224.604	192.838
CAETHG_RS09890	glutamate racemase	96.8661	93.0312	76.9565	108.106	133.711	156.48	157.17	190.38	140.827	119.062	114.258	182.315	184.763	157.363	146.625
CAETHG_RS09895	glutamine synthetase	237.745	98.4037	117.98	213.959	2436.88	1086.59	1640.44	1123.18	812.34	321.329	493.272	601.559	600.606	850.06	923.311
CAETHG_RS09900	2'-5' RNA ligase family protein	90.6303	82.701	88.4325	78.5655	81.4611	116.016	95.5269	148.487	56.5393	57.2856	55.218	55.145	59.222	331.894	260.576
CAETHG_RS09905	UDP-N-acetylglucosamine 1-carboxyvinyltransferase	79.8478	85.3302	104.922	101.086	250.522	263.452	279.592	311.228	226.289	228.359	241.821	395.778	1129.58	736.365	725.68
CAETHG_RS09910	MBL fold metallo-hydrolase	79.4472	81.1742	55.6922	79.5701	250.353	257.074	308.409	271.363	83.4531	79.049	100.278	160.061	436.262	699.079	703.948
CAETHG_RS09915	SEC-C domain-containing protein	92.1655	98.4525	80.3851	94.0288	400.263	549.076	503.465	491.351	107.762	106.623	129.595	176.265	586.965	1155.26	1107.18
CAETHG_RS09920	DUF4434 domain-containing protein	64.8396	94.3757	94.1237	79.954	37.5145	65.2367	73.7207	44.8403	64.1071	86.7066	79.4134	60.3197	54.6054	38.2805	43.6809
CAETHG_RS09925	asparagine--tRNA ligase	100.036	105.748	95.7701	165.465	579.107	397.607	437.873	763.725	416.527	288.477	338.917	885.909	872.926	1035.37	1034.91
CAETHG_RS09930	CopG family transcriptional regulator	101.809	141.823	90.5893	94.681	440.859	366.051	360.051	653.682	328.542	280.635	311.157	806.775	429.98	1031.31	1011.56
CAETHG_RS09935	dUTP diphosphatase	72.5317	88.9043	63.329	60.2927	24.0442	70.8485	47.6197	172.909	11.3354	28.0434	17.928	27.4895	150.095	709.546	913.694
CAETHG_RS09940	DMT family transporter	84.2563	90.7172	93.9595	75.8812	15.5285	27.9622	35.0708	18.0948	73.2078	93.2201	87.716	48.2774	61.2125	69.5647	66.3624
CAETHG_RS09945	LysR family transcriptional regulator	73.2113	82.8617	64.989	52.1063	17.5087	34.394	32.5903	17.4876	28.1694	45.475	41.5385	34.6167	2.90943	31.1383	37.5192
CAETHG_RS09950	S8 family serine peptidase	67.8997	102.754	111.093	95.2508	37.2685	97.0034	67.0122	13.0282	51.2454	70.6342	63.4713	24.6682	5.05755	1.31807	5.73371
CAETHG_RS09955	phosphoglycerate dehydrogenase	145.127	101.332	126.352	149.69	362.07	363.734	371.265	400.507	292.213	206.736	275.406	463.416	303.636	266.617	263.702
CAETHG_RS09970	acetyl-CoA carboxylase biotin carboxylase subunit	97.3971	102.946	121.989	108.152	296.151	273.721	254.938	377.221	334.664	274.524	328.747	555.635	311.259	216.775	225.893
CAETHG_RS09975	3-hydroxyacyl-ACP dehydratase FabZ	144.997	115.289	135.267	146.613	426.626	329.927	306.692	374.685	317.234	245.596	324.919	526.707	358.402	212.278	196.782
CAETHG_RS09980	acetyl-CoA carboxylase biotin carboxyl carrier protein	184.216	104.808	138.079	258.122	457.683	366.051	349.856	446.247	317.376	227.28	319.84	532.445	325.34	235.556	266.567
CAETHG_RS09985	beta-ketoacyl-ACP synthase II	122.361	101.255	131.364	133.331	269.813	231.33	236.096	299.231	376.733	292.217	383.827	579.374	419.509	213.444	226.525
CAETHG_RS09990	3-oxoacyl-[acyl-carrier-protein] reductase	122.934	96.6086	106.012	132.227	387.652	317.538	304.228	414.093	220.309	186.89	247.549	361.152	269.272	171.508	167.329
CAETHG_RS09995	ACP S-malonyltransferase	114.99	102.667	130.669	117.258	187.137	203.708	145.368	192.864	365.258	266.184	341.767	496.328	344.77	165.588	157.402
CAETHG_RS10000	enoyl-[acyl-carrier-protein] reductase FabK	155.409	107.139	156.381	166.742	240.519	207	189.894	258.067	407.282	339.83	414.849	604.704	324.551	190.678	188.681
CAETHG_RS10005	ketoacyl-ACP synthase III	104.843	99.6286	99.7908	97.6086	192.611	164.555	182.952	195.794	202.982	165.768	199.703	250.317	247.906	219.275	219.763
CAETHG_RS10010	MarR family transcriptional regulator	74.9074	95.6851	55.0617	58.7759	164.075	140.435	178.357	184.947	142.425	120.608	146.171	184.765	438.958	231.449	282.478
CAETHG_RS10015	nitronate monooxygenase	119.128	105.161	109.547	141.756	214.608	210.788	207.333	227.942	302.702	220.137	279.942	362.212	502.102	278.423	289.907
CAETHG_RS10020	DnaD domain protein	69.1933	85.6342	86.8391	101.463	132.062	148.399	151.657	141.964	44.5549	47.6059	39.8278	58.5895	116.729	400.566	383.108
CAETHG_RS10025	ATP-binding protein	120.446	98.5387	95.1522	104.444	150.66	248.113	242.06	199.129	69.425	63.3395	61.8118	87.2486	54.9018	394.219	362.205
CAETHG_RS10050	kinase/pyrophosphorylase	107.628	91.6608	111.678	97.2595	45.2154	45.7563	44.2749	23.2647	71.0546	88.8333	79.8732	60.1864	78.0946	67.0664	71.6714
CAETHG_RS10055	CoA-binding protein	118.323	73.3821	77.2914	88.3027	137.923	69.1749	100.943	90.8607	83.0072	86.572	75.5877	86.5241	35.272	125.372	107.601
CAETHG_RS10060	NAD(P)/FAD-dependent oxidoreductase	77.6462	96.7506	115.501	103.448	59.0842	104.458	76.7477	42.6709	37.1395	58.9333	46.5194	37.7407	51.4567	55.5517	63.164
CAETHG_RS10065	acyl-ACP thioesterase	148.856	110.315	126.858	151.762	289.866	249.844	245.11	257.02	189.798	167.416	167.914	202.899	213.312	184.948	169.508
CAETHG_RS10070	adenylosuccinate synthase	116.241	97.2931	104.82	157.851	888.71	499.16	484.463	1291.98	592.488	299.794	368.334	1274.44	3165.22	1391.19	2199.48
CAETHG_RS10075	NAD(P)/FAD-dependent oxidoreductase	134.858	108.078	128.964	140.703	632.29	384.04	394.287	795.375	430.07	225.914	276.103	773.397	1535.48	752.087	1072.01
CAETHG_RS10080	hypothetical protein	96.6944	131.148	160.786	119.086	33.8804	114.622	74.5561	3.75996	110.428	160.129	104.621	31.713	14.5961	6.39063	1.93054
CAETHG_RS10085	aspartate ammonia-lyase	81.9306	107.516	133.218	103.666	180.744	143.749	149.222	204.49	132.381	107.269	114.385	201.157	311.95	214.964	233.778
CAETHG_RS10090	[FeFe] hydrogenase H-cluster maturation GTPase HydF	102.125	109.041	101.74	104.341	236.999	184.802	195.181	298.15	118.459	108.606	119.26	111.039	341.964	250.817	276.944
CAETHG_RS10095	Nramp family divalent metal transporter	129.229	86.6481	122.943	117.825	74.5369	74.9957	69.1677	73.5392	39.0441	43.0307	44.671	44.8512	95.8644	146.081	136.117
CAETHG_RS10100	FAD:protein FMN transferase	87.812	96.47	107.224	100.642	137.686	134.219	158.628	132.35	59.6508	70.6697	71.9271	88.4566	189.859	243.989	205.458
CAETHG_RS10105	M18 family aminopeptidase	68.3219	93.9369	78.3695	73.7053	133.652	143.896	137.53	130.924	82.5761	113.738	89.7244	80.4229	346.804	256.948	225.833
CAETHG_RS10110	GtrA family protein	94.0535	102.501	116.196	106.995	20.2232	39.7264	60.2289	2.88555	13.62	36.6686	41.1245	6.95368	0	6.53925	14.8158
CAETHG_RS10115	cupin domain-containing protein	89.4464	123.748	113.699	156.612	39.9305	81.7077	62.4337	39.8824	55.7773	61.6394	69.9222	34.0389	77.4115	44.2494	37.5421
CAETHG_RS10120	LysR family transcriptional regulator	97.0107	111.46	92.1171	96.8483	32.3511	59.7374	41.8152	19.3873	48.8052	87.8933	67.5413	41.2694	24.0836	29.2904	34.1766
CAETHG_RS10125	TSUP family transporter	56.5389	96.0907	56.3231	71.8874	20.7047	33.4094	27.7483	4.43138	37.9596	59.8638	56.6395	29.3669	0	2.51061	0
CAETHG_RS10130	response regulator	69.1478	79.6541	63.3096	64.263	11.2935	22.1849	20.601	11.2799	36.9736	49.3946	49.7589	33.9782	2.18942	4.79297	3.61977
CAETHG_RS10135	membrane protein	119.309	113.519	92.1392	104.172	8.92658	41.6465	25.5883	6.68687	43.2525	65.0707	53.7011	30.8856	0	0	0
CAETHG_RS10140	methyl-accepting chemotaxis protein	101.583	95.8588	82.4778	79.9207	14.9501	36.1855	27.2713	5.33289	65.4465	102.569	81.6136	29.5581	2.07022	3.47456	3.55961
CAETHG_RS10145	agmatine deiminase	97.017	105.77	147.146	122.169	125.247	172.024	92.3427	90.5163	178.152	221.109	190.847	161.759	16.1873	10.0836	8.61623
CAETHG_RS10150	APC family permease	113.489	108.399	122.556	99.7047	46.9907	115.386	68.4056	25.8947	75.1175	103.943	85.9465	54.6015	0.628268	2.75075	1.24646
CAETHG_RS10155	sigma 54-interacting transcriptional regulator	152.242	93.4061	128.187	150.867	25.9041	54.1689	52.2614	11.6845	37.2057	54.1764	51.544	35.7	1.94397	1.41855	2.9997
CAETHG_RS10165	amidohydrolase family protein	72.1603	105.473	61.7502	80.3156	23.1322	49.2275	50.9038	15.4029	65.9711	74.5026	66.64	33.2518	0	5.09047	3.95428
CAETHG_RS10170	hypothetical protein	87.2438	91.743	78.3206	67.8522	31.7673	78.3851	83.9949	39.4678	41.804	43.0579	36.2389	17.2505	15.3214	56.1207	62.9794
CAETHG_RS10175	carbamate kinase	113.8	113.246	159.772	120.808	100.018	142.678	81.9151	49.9485	150.314	211.168	159.402	120.368	37.8566	14.4861	14.9602
CAETHG_RS10180	putrescine carbamoyltransferase	111.311	125.943	120.127	103.06	117.632	149.012	96.2596	84.5491	134.178	188.562	153.511	105.844	29.4118	14.9303	19.7325
CAETHG_RS10185	L-rhamnose mutarotase	132.513	103.171	111.172	124.605	56.7901	80.1825	81.395	42.5412	53.9181	71.8366	49.3215	23.4935	2.75241	42.1782	20.9326
CAETHG_RS10190	MFS transporter	111.311	118.16	148.994	124.355	65.3523	116.234	79.1681	20.2877	120.741	139.66	129.604	79.1805	6.84842	4.2478	2.94385
CAETHG_RS10195	rhamnulose-1-phosphate aldolase	128.344	111.119	123.207	117.68	41.1147	89.8843	53.9166	21.1949	103.516	135.579	117.77	63.0471	5.1424	4.87826	2.38054
CAETHG_RS10200	L-rhamnose isomerase	116.877	109.619	98.2232	100.642	32.8317	31.3758	28.6732	11.5216	99.4696	124.496	109.47	54.4622	11.0096	4.51909	7.96348
CAETHG_RS10205	rhamnulokinase	127.836	111.187	124.444	130.435	27.6632	58.1153	48.0589	10.7449	53.5348	67.2173	64.5879	30.055	0.595883	3.47861	0.591104
CAETHG_RS10210	DeoR/GlpR transcriptional regulator	76.9938	98.8593	68.1594	69.8984	58.9225	69.4483	64.4901	29.4257	47.069	66.1963	42.9358	35.4555	31.9845	60.4332	84.2304
CAETHG_RS10215	LysR family transcriptional regulator	54.2789	96.2605	55.3093	73.6656	14.486	31.0432	21.9633	3.94596	60.0148	90.3496	79.0002	35.6591	0.510606	5.21638	6.07814
CAETHG_RS10220	chemotaxis protein	90.1659	112.201	75.5955	78.329	204.375	94.4647	136.454	142.757	80.4673	90.7285	100.506	64.3029	443.863	559.352	687.429
CAETHG_RS10225	P-II family nitrogen regulator	184.302	142.986	111.99	170.88	103.863	105.015	136.922	73.2267	145.615	152.995	204.997	115.804	71.0663	70.0089	52.4807
CAETHG_RS10240	Hsp20/alpha crystallin family protein	86.6582	113.333	89.026	197.811	1343.17	540.477	823.883	2970.39	715.373	160.449	216.17	1487.01	237.603	2797.49	2492.94
CAETHG_RS10245	Hsp20/alpha crystallin family protein	80.6818	103.176	91.6967	145.705	1845.91	624.006	946.422	2992.87	496.568	126.987	122.92	946.692	194.932	3081.27	2884.81
CAETHG_RS10250	replicative DNA helicase	108.81	97.3749	130.86	118.574	455.597	314.228	310.781	565.464	442.208	280.684	305.985	692.927	945.592	607.081	659.484
CAETHG_RS10255	ATP-dependent protease, Lon family	94.0508	97.047	84.1647	106.694	418.091	298.864	296.889	439.968	252.675	187.317	200.659	369.029	788.585	569.439	582.746
CAETHG_RS10260	50S ribosomal protein L9	112.063	97.953	95.0051	123.374	538.882	400.677	351.729	643.867	390.441	259.145	317.485	680.345	538.952	252.214	272.48
CAETHG_RS10265	DHH family phosphoesterase	101.054	83.5045	87.9649	97.0806	128.357	150.954	146.119	153.505	162.487	130.548	120.969	184.622	224.174	221.722	178.132
CAETHG_RS10270	YybS family protein	73.831	80.462	58.5215	61.6803	171.223	168.175	195.026	176.68	84.3448	87.1315	79.1686	94.8426	132.777	300.937	281.161
CAETHG_RS10275	MazG-like family protein	92.4092	96.1861	85.0954	88.1638	284.787	227.918	201.568	168.56	160.228	104.929	119.161	165.019	404.877	456.599	356.103
CAETHG_RS10280	30S ribosomal protein S18	62.1271	88.9162	74.0365	112.011	3635.84	3690.3	3261.39	3462.66	338.231	206.633	270.247	565.856	2491.81	2750.16	2870.19
CAETHG_RS10285	single-stranded DNA-binding protein	142.357	105.122	76.7016	316.892	2129.63	1999.58	1516.91	1853.58	2390.46	1762.87	2158.46	4103.74	6875.13	3006.27	3095.03
CAETHG_RS10290	30S ribosomal protein S6	205.23	102.057	171.338	396.879	2931.01	3061.86	2812.41	2892.58	1390.95	1279.78	1672.31	2852.26	7541.18	3233.66	4043.46
CAETHG_RS10295	DUF951 domain-containing protein	105.04	103.214	132.649	190.35	236.209	206.226	180.559	408.935	167.725	84.6296	126.311	217.939	211.664	141.089	154.783
CAETHG_RS10300	mechanosensitive ion channel family protein	76.4561	87.4318	68.7808	89.0726	208.302	167.619	166.116	260.69	193.249	117.083	136.518	274.091	151.8	98.3447	111.328
CAETHG_RS10305	DUF3343 domain-containing protein	108.661	83.4472	63.166	80.4455	70.9876	74.0817	157.24	97.4903	48.8052	47.1808	39.0963	32.0366	15.4823	138.083	138.792
CAETHG_RS10310	sporulation integral membrane protein YtvI	55.3393	72.8654	49.3664	63.3099	14.8227	36.3971	25.3834	6.34493	28.2848	31.598	26.9129	28.032	0.821032	9.28639	15.746
CAETHG_RS10315	spore protease YyaC	67.5817	92.6589	64.9708	78.4893	30.4232	141.938	59.4607	32.2857	65.7376	76.9678	64.4444	27.4599	2.21176	12.3737	9.26365
CAETHG_RS10320	YkuS family protein	98.3006	91.0333	80.9674	72.821	43.5606	85.5703	90.8126	33.8396	30.424	23.2445	32.8081	11.6497	0	21.9107	9.9285
CAETHG_RS10325	DUF4446 family protein	82.8207	73.4904	67.1139	83.8687	292.824	313.758	393.101	443.138	105.745	94.3616	78.1926	152.174	112.677	316.964	295.218
CAETHG_RS10330	ParB/RepB/Spo0J family partition protein	112.475	87.1477	105.379	114.218	370.088	280.596	331.626	451.352	191.139	155.908	169.002	303.957	306.625	291.353	280.359
CAETHG_RS10335	ParA family protein	99.1364	102.057	81.8691	100.53	246.03	183.025	183.616	235.555	114.387	88.3927	105.588	180.456	69.4285	204.301	156.035
CAETHG_RS10340	nucleoid occlusion protein	96.2107	97.8696	69.9233	101.423	358.24	367.469	391.488	330.395	202.031	179.379	209.05	265.978	381.977	521.914	556.333
CAETHG_RS10345	16S rRNA (guanine(527)-N(7))-methyltransferase RsmG	96.8125	88.3558	81.9301	90.0103	158.156	139.961	194.238	223.654	88.5875	64.4595	81.2	127.204	92.8939	237.031	236.094
CAETHG_RS10350	tRNA uridine-5-carboxymethylaminomethyl(34) synthesis enzyme MnmG	105.117	105.741	98.4848	96.0023	259.517	162.366	164.902	270.448	263.812	205.08	226.517	344.05	351.95	254.98	287.749
CAETHG_RS10355	tRNA uridine-5-carboxymethylaminomethyl(34) synthesis GTPase MnmE	145.672	112.901	141.011	165.654	123.148	116.181	127.522	101.151	146.416	153.136	175.188	178.917	115.601	70.3734	74.372
CAETHG_RS10360	protein jag	126.224	111.668	111.069	125.889	873.758	891.482	819.704	963.538	411.925	315.024	406.129	601.951	639.54	673.539	613.607
CAETHG_RS10365	membrane protein insertase YidC	85.8975	94.9303	67.8386	99.1324	665.387	578.327	702.45	639.089	531.286	334.498	491.402	856.065	369.502	636.525	586.462
CAETHG_RS10370	membrane protein insertion efficiency factor YidD	41.3441	54.62	51.1645	47.2403	218.287	256.235	283.033	244.612	147.81	100.449	129.92	259.497	454.148	427.807	350.848
CAETHG_RS10375	ribonuclease P protein component	73.5448	62.5854	67.5087	87.2919	399.305	457.563	735.33	588.265	160.36	98.1665	116.161	188.215	134.18	350.23	467.57
CAETHG_RS10380	50S ribosomal protein L34	331.459	201.79	200.447	846.674	3345.88	6653.99	2624.37	3077.15	2585.59	3127.93	2523.41	3792.42	5783.27	8187.25	6092.6
CAETHG_RS10385	chromosomal replication initiator protein DnaA	70.3407	112.681	85.8834	75.8723	280.133	278.393	389.338	393.695	105.618	94.6788	103.906	111.879	352.763	558.089	550.699
CAETHG_RS10390	DNA polymerase III subunit beta	77.7362	95.4551	77.859	80.4827	71.9038	117.375	146.734	92.0474	45.0917	44.1203	50.799	32.2978	6.28268	59.0265	88.5505
CAETHG_RS10395	S4 domain-containing protein YaaA	91.9526	84.2718	65.3631	150.026	21.6049	74.2711	90.0815	21.5789	56.5857	59.2903	40.2731	55.2515	60.7325	68.7688	114.951
CAETHG_RS10400	DNA replication/repair protein RecF	103.975	94.0329	74.8762	90.6317	166.587	188.794	270.486	217.582	71.0402	68.135	77.0896	70.0399	134.564	270.714	300.924
CAETHG_RS10405	DUF370 domain-containing protein	68.3045	87.8006	69.3391	84.9579	148.227	199.664	233.969	186.118	44.3683	61.0168	66.0262	66.2575	34.4833	200.107	256.279
CAETHG_RS10410	DNA topoisomerase (ATP-hydrolyzing) subunit B	108.515	117.668	124.527	118.947	254.502	222.389	242.112	286.919	277.967	210.733	262.735	351.347	404.922	301.769	312.789
CAETHG_RS10415	DNA gyrase subunit A	130.899	103.918	97.0718	114.811	260.517	226.56	255.527	280.08	227.442	210.075	221.198	314.612	489.446	434.579	484.999
CAETHG_RS10420	16S ribosomal RNA	1745.71	207.889	625.944	3963.92	1059.75	898.093	705.411	911.793	742.998	267.335	354.421	987.172	159.095	39.4637	52.7955
CAETHG_RS10425	23S ribosomal RNA	6736.95	1087.02	3209.43	22688.4	102577	52697.6	31504.4	98730.3	629.389	110.433	115.003	729.278	708.322	151.115	161.031
CAETHG_RS10430	5S ribosomal RNA	1398.52	512.646	1030.58	6377.71	47.7801	65.7014	69.7265	19.089	290.328	347.475	184.609	287.508	244.541	224.41	120.065
CAETHG_RS10440	HDIG domain-containing protein	118.599	92.4557	91.5908	81.3013	31.0571	50.1141	48.5595	37.6667	46.4811	42.6149	54.1333	25.3623	6.0209	60.2545	64.8455
CAETHG_RS10445	transcription repressor NadR	136.946	94.1367	94.06	128.962	239.422	170.824	181.289	196.27	126.598	106.15	115.594	144.068	175.153	277.353	301.165
CAETHG_RS10450	UPF0182 family protein	77.2788	78.5991	65.1531	65.6984	187.165	174.137	213.533	251.444	109.461	88.052	102.61	159.405	223.611	317.035	284.787
CAETHG_RS10455	FAD-dependent oxidoreductase	117.633	100.842	97.2693	131.165	266.05	221.841	225.378	288.208	228.202	140.344	201.317	447.868	195.404	241.971	172.712
CAETHG_RS10460	DUF1667 domain-containing protein	115.117	106.205	122.445	127.8	363.129	303.478	272.265	435.866	115.13	69.9322	112.277	157.171	253.186	186.557	115.981
CAETHG_RS10465	serine--tRNA ligase	167.879	107.449	113.388	144.448	692.129	334.332	307.506	552.687	321.406	190.12	184.882	353.978	494.757	724.289	702.279
CAETHG_RS10485	site-specific integrase	135.447	116.84	99.4865	80.69	73.2059	107.387	106.038	64.5715	94.6223	109.907	94.0889	84.6682	73.3567	121.047	143.343
CAETHG_RS10495	helix-turn-helix domain-containing protein	78.5725	124.167	76.0779	74.0018	21.9226	53.831	79.9804	5.47405	91.8686	137.245	68.7281	26.3831	0	0	0
CAETHG_RS10510	helix-turn-helix domain-containing protein	129.609	163.673	139.917	131.958	20.4211	75.2159	74.5023	10.1982	96.2732	166.373	143.614	82.9441	7.91789	11.5557	3.9272
CAETHG_RS10515	hypothetical protein	157.237	126.444	149.346	215.16	15.6371	56.3155	35.316	2.60305	81.9108	107.282	100.696	42.3421	0	0	1.33653
CAETHG_RS10520	hypothetical protein	103.126	96.0535	77.0533	82.4591	19.1823	80.7465	62.8417	2.73703	35.8862	73.3227	45.5091	44.5215	0	3.10134	0
CAETHG_RS10525	hypothetical protein	90.904	110.188	70.746	129.397	37.2685	18.3025	12.9492	0	61.8199	53.2686	63.1555	29.9008	0	7.0297	4.77809
CAETHG_RS10530	hypothetical protein	133.304	124.941	100.556	95.0769	33.0607	57.5644	72.0561	12.0076	78.718	100.523	91.6774	57.8726	2.33067	4.25183	5.77995
CAETHG_RS10540	hypothetical protein	106.011	105.257	91.5908	82.1571	17.7469	26.1465	41.6225	0	27.8887	25.8733	43.6074	29.3669	12.0418	15.0636	10.2388
CAETHG_RS10545	hypothetical protein	119.205	86.4332	124.182	127.46	10.5726	28.5571	22.0412	7.91991	71.9963	113.338	91.374	38.1713	4.09933	9.72192	10.1662
CAETHG_RS10550	hypothetical protein	105.947	105.566	102.283	148.972	237.979	163.179	126.372	260.116	178.756	138.627	141.529	356.648	323.823	149.91	188.821
CAETHG_RS10555	hypothetical protein	64.3948	70.4379	85.5091	70.1051	6.16008	27.2269	44.9477	30.7633	25.8143	13.7354	15.6584	7.41343	4.77691	13.0717	22.9032
CAETHG_RS10560	terminase small subunit	148.906	119.481	143.19	159.485	20.9789	83.6341	69.4626	16.0234	93.7318	151.974	140.113	72.7719	3.82786	2.09494	2.53144
CAETHG_RS10565	hypothetical protein	72.5112	96.9504	69.7353	81.3355	23.4259	89.9439	68.8158	23.3977	34.582	46.7547	37.5324	30.7551	3.30289	20.4865	21.8427
CAETHG_RS10570	hypothetical protein	131.384	126.663	92.4192	77.7798	12.2192	51.0071	76.4216	6.10222	46.4049	64.9703	55.9082	23.8962	0	4.32153	0
CAETHG_RS10580	hypothetical protein	95.0782	89.0577	70.9302	66.8952	69.8784	74.9895	67.4438	65.9167	48.1273	57.2638	52.6296	37.376	114.397	301.325	270.427
CAETHG_RS10585	phage tail tape measure protein	120.557	107.79	141.207	120.933	19.5359	61.402	42.9204	3.90247	76.5139	116.813	97.993	38.3406	2.56374	0.680293	0.616528
CAETHG_RS10590	hypothetical protein	138.441	124.192	116.959	131.407	106.863	90.5286	83.5433	100.063	119.651	122.804	111.824	110.922	43.5058	52.5338	56.5151
CAETHG_RS10595	hypothetical protein	86.1402	96.2654	68.4907	80.0154	9.83213	31.7305	20.4975	4.20869	55.427	82.3924	65.0597	36.343	0.726138	1.32469	0.720315
CAETHG_RS10600	hypothetical protein	59.7781	84.8169	70.009	65.2312	13.8031	20.3361	10.791	0	54.228	59.1874	51.4601	35.2996	0	0	0.884832
[truncated: 1,981 more rows]
